# Supplementary material for: mHealth Solutions for Mental Health Screening and Diagnosis: A Review of App User Perspectives Using Sentiment and Thematic Analysis
Source: Front Psychiatry. 2022 Apr 27;13:857304. doi: 10.3389/fpsyt.2022.857304 (PMC9091910; doi:10.3389/fpsyt.2022.857304)
Supplement: Supplementary file 2 [file Data_Sheet_2.xlsx]

## Sheet: Supp materials contents
Tab	Content
1	Included app information
2	Sentiment analysis, star ratings and mismatches
3	Thematic analysis: code frequencies
4	Thematic analysis: theme frequencies and combinations
5	Thematic analysis: theme combination frequencies (sorted)
6	Thematic analysis: Themes associated with app use discontinuation frequencies (sorted)
7	Thematic analysis: Sentiment compared to themes
8	Distribution of apps by number of reviews

## Sheet: 1
App store	Name	Search term	URL	Available on both app stores	Analysis level	Overall sentiment (positive, negative, neutral or mixed) NOTE: excluding unclear/not relevant reviews	Mean star rating NOTE: excluding unclear/not relevant reviews	Screening or diagnostic	Disclaimer about the assessment	Addons																	Price	Inapp purchases	Assess <1 condition	Condition	Medical device?
										Add-on information	Tracking/mood log/journalling/thought diary	CBT (either guided or self-guided)	Therapy/counselling (either guided or self-guided)	self-help (i.e., meditation, yoga, self-help tips, music)	Information/psychoeducation/books/resources	Find and/or connect to a clinician (i.e., find crisis services, nearby therapists, talk to a doctor)	share results with clinician	AI chat	Personalised content (i.e., results, information/psychoeducation)	Safety plan	In-app rewards (i.e., affirmations)	Reminders/notifications	Peer support	Medication service	Triaging	Treatment recommendations
Apple app store	AbilitiCBT	MIND	‎AbilitiCBT on the App Store (apple.com)	Y	Descriptive	N/A	N/A	Screening	N	Personalised CBT programme		Y							Y								Free	N	Y	Includes: Depression, anxiety, substance abuse, mania, sleep	N
	Anxiety Test & Relief	Mental health assessment	‎Anxiety Test & Relief on the App Store (apple.com)	N	Descriptive + Sentiment + Thematic	Neutral	4	Screening	Y	Tracking of changes of test results over time, share your test results with a medical professional, journal for mood tracking, CBT exercises	Y	Y					Y										Free	Y	N	Anxiety	N
	Binge Eating Disorder Test	MIND	‎Binge Eating Disorder Test on the App Store (apple.com)	N	Descriptive	N/A	N/A	Screening	Y	N																	Free	N	N	Binge eating disorder	N
	Bipolar test	MIND	‎Bipolar Test on the App Store (apple.com)	N	Descriptive	N/A	N/A	Screening	Y	Tracking of test results, share test results	Y						Y										Free	N	N	Bipolar	N
	CESD Depression Test	MIND	‎CESD - Depression Test on the App Store (apple.com)	Y	Descriptive	N/A	N/A	Screening	Y	N																	Free	N	N	Depression	N
	Depressed?	Mental health tests	‎Depressed? on the App Store (apple.com)	N	Descriptive + Sentiment + Thematic	Positive	5	screening	N	N																	Free	N	N	Depression	N
	Depression Test	Mental health assessment	‎Depression Test on the App Store (apple.com)	Y	Descriptive + Sentiment + Thematic	Positive	5	screening	Y	CBT exercises, tracking feature, journal feature, access to resources	Y	Y			Y												Free	Y	N	Depression	N
	Diet or Disorder	MIND	‎Diet Or Disorder on the App Store (apple.com)	N	Descriptive	N/A	N/A	screening	N	psychoed, self-help tips, advice on getting help from primary care, results report to show GP				Y	Y												Free	N	Unclear	Eating disorders	N
	DrJulian Mental Health	Mental health assessment	‎DrJulian Mental Health on the App Store (apple.com)	Y	Descriptive	N/A	N/A	Unclear	N	Find and connect with a therapist						Y											Free	N	Y	Anxiety and depression	N
	Eating Disorder Test	Mental health tests	‎Eating Disorder Test on the App Store (apple.com)	Y	Descriptive + Sentiment + Thematic	Positive	5	Screening	Y	N																	Free	Y	Y	Eating disorders (Anorexia nervosa, Bulimia nervosa, Binge Eating Disorder, and ED-NOS (Eating Disorder - Not Otherwise Specified))	N
	FearTools - Anxiety Aid	MIND	‎FearTools - Anxiety Aid on the App Store (apple.com)	Y	Descriptive + Sentiment + Thematic	Positive	5	Screening	Y	Thought Diary, Exposure, Breathing exercises, Information, Self-help, Videos	Y			Y	Y												Free	N	Y	Generalized Anxiety Disorder, Phobias, and Social Anxiety Disorder	N
	Mental Health Tests	Mental health assessment	‎Mental Health Tests on the App Store (apple.com)	Y	Descriptive + Sentiment + Thematic	Positive	4.33	Unclear	N	Tracking, find a local therapist	Y					Y											Free	N	Y	Depression, anxiety, adult ADHD, PTSD, Alcohol/Substance Abuse and Addiction, Eating Disorders, Gambling Addiction, Mania, Narcissism, Postpartum Depression, Sex Addiction, Video Game Addiction, Internet Addiction, Toxic Workplace, Panic Disorder, Obsessive-Compulsive Disorder, Male Sexual Dysfunction, Female Aggression, Male Aggression, Bipolar Disorder, Female Sexual Dysfunction, Social Anxiety…	N
	MindDoc: Your Companion	Mental health tests	‎MindDoc: Your Companion on the App Store (apple.com)	N	Descriptive + Sentiment + Thematic	Positive	3.34	Screening	Y	self-help, symptom monitorring	Y			Y													Free	Y	Y	Depression, anxiety, insomnia, and eating disorders	Y (Class I risk medical device for monitorring and self-management)
	MoodTools - Depression Aid	Mental health assessment	‎MoodTools - Depression Aid on the App Store (apple.com)	Y	Descriptive + Sentiment + Thematic	Positive	3.5	Screening	Y	Thought Diary, activities, safety plan, Information, self-help, Videos	Y			Y	Y					Y							Free	Y	N	Depression	N
	Overcoming Depression	MIND	‎Overcoming-Depression on the App Store (apple.com)	N	Descriptive	N/A	N/A	Screening	N	Log your daily problem thoughts and behaviours and their severity with a diary and practical worksheets, Monitor your daily activities and plan for the future, Set goals for how you would like your life to be, Design behavioural experiments to test and refine your beliefs and negative thoughts, Log what works for you so that you can quickly refer to your own relapse prevention tips, View your pro…	Y			Y	Y												Free	Y	N	Depression	N
	PHQ-9 Depression Test Questionnaire	Mental health tests	‎PHQ-9 Depression Test Questionnaire on the App Store (apple.com)	N	Descriptive	N/A	N/A	Unclear	N	N																	Free	N	Unclear	Depression, anxiety, alcohol, eating, and somatoform	N
	PTSD Coach	MIND	‎PTSD Coach on the App Store (apple.com)	N	Descriptive	N/A	N/A	Screening	N	education about PTSD, information about professional care, opportunities to find support, and tools that can help you manage the stresses of daily life with PTSD. Tools range from relaxation skills and positive self-talk to anger management and other common self-help strategies				Y	Y	Y											Free	N	N	PTSD	N
	Rapid Diagnosis - Mental Health	Mental health assessment	‎Rapid Diagnosis-Mental Health on the App Store (apple.com)	N	Descriptive	N/A	N/A	Screening	Y	Information about the disorder (incl. treatment, symptoms, etc.)					Y												Free	N	Unclear	Includes: Depression, anxiety, bipolar	N
	RR Eating Disorder Management	MIND	‎RR: Eating Disorder Management on the App Store (apple.com)	Y	Descriptive + Sentiment + Thematic	Positive	4.9	screening	N	Keep a record of meals, thoughts and feelings, Access beautiful reflection images and affirmations, Customize log questions, meal plans, coping tactics and recovery goals, View charts that highlight insights, trends and progress, Collect jigsaw pieces to earn hidden rewards, Set personalized reminder schedules and alarm tones, track your progress, Link with your treatment team, Receive in-the-mom…	Y			Y			Y				Y	Y	Y				Free	N	Y	Eating disorders (anorexia nervosa, bulimia nervosa, binge eating disorder and ARFID)	N
	Sleep Restore	MIND	‎Sleep Restore on the App Store (apple.com)	Y	Descriptive	N/A	N/A	Screening	N	6 sessions of guided meditations, music, Different sessions for ‘getting to sleep’ and ‘getting back to sleep’, Different sessions for overcoming worry and tension, the 2 main causes of insomnia, Individualized recommendations based on sleep assessment questionnaire results, Ability to create individualized playlist, Ability to loop sessions indefinitely, 6 x unique sleep hacks for stressed peopl…				Y					Y								Free	Y	Unclear	Sleep disorders	N
	Total Brain	MIND	‎Total Brain on the App Store (apple.com)	Y	Descriptive + Sentiment + Thematic	Positive	4.5	screening	N	Start a custom mental fitness program with digital brain exercises, breathing and meditation for just 15 minutes a day, then reassess and track progress	Y			Y					Y								Free	N	Unclear	Unclear	N
	Youper - Mental Health	Mental health assessment	‎Youper - Mental Health on the App Store (apple.com)	Y	Descriptive + Sentiment + Thematic	Positive	3.35	Unclear	N	Talk to a medical provider, Medication delivered to you, Therapy exercises, Monitor your mental health	Y		Y			Y		Y						Y			Free	Y	Y	Includes: Depression and anxiety	N
	ADHD test	Mental health tests	‎ADHD Test - Adult on the App Store (apple.com)	N	Descriptive	N/A	N/A	screening	N	store your test results and monitor improvements over time, share the results with a medical professional	Y						Y										Free	N	N	ADHD	N
Google Play	AbilitiCBT	MIND	AbilitiCBT – Apps on Google Play	Y	Descriptive + Sentiment + Thematic	Negative	1.58	Screening	N	Personalised programes, CBT		Y							Y								Free	N	Y	Includes: Depression, anxiety, substance abuse, mania, sleep	N
	ADD & ADHD Test	Mental health test,Mental health symptom checker	ADD & ADHD Test	N	Descriptive	N/A	N/A	Screening	Y	N																	Free	N	N	ADHD	N
	ADHD test	Mental health test,Mental health symptom checker	ADHD Test (Inquiry Health LLC)	N	Descriptive + Sentiment + Thematic	Negative	1.33	screening	Y	N																	Free	N	N	ADHD	N
	Am I depressed?	Mental health test	Am I Depressed? - Depression Self-Rating Tests	N	Descriptive + Sentiment + Thematic	Positive	4.5	screening	N	Store previous test results	Y																Free	Y	N	Depression	N
	Anxiety disorder screening test - GAD-7	Mental health assessment,Mental health test,Mental health symptom checker	Anxiety disorder screening test - GAD-7	N	Descriptive	N/A	N/A	screening	N	Coping strategies and information				Y	Y												Free	N	N	Anxiety	N
	Anxiety test	Mental health test	Anxiety Test (dNT)	N	Descriptive	N/A	N/A	screening	Y	N																	Free	N	N	Anxiety	N
	Anxiety Test	Mental health assessment,Mental health test,Mental health symptom checker	Anxiety Test (Inquiry Health LLC)	N	Descriptive + Sentiment + Thematic	Positive	5	screening	Y	Store previous test results	Y																Free	N	Y	Anxiety disorders	N
	Anxiety Tracker - Stress and Anxiety log	Mental health assessment,Mental health test,Mental health symptom checker	Anxiety tracker - stress and anxiety log	N	Descriptive + Sentiment + Thematic	Positive	4.32	screening	Y	Log anxiety attacks / panic attacks and measure the prevalence of panic attack symptoms such as pounding heart, sweating, trembling, shortness of breath, choking feelings, chest pain, nausea, dizziness and more, Free gratitude journal, Basic free data analytics: most common anxiety level, avg anxiety level, # anxiety attacks, daily check ins, Customizable notification reminders, so you don't miss…	Y											Y					Free	Y	Y	Anxiety disorders	N
	Be Serene	Mental health assessment, Mental health test	BeSerene - mind training and stress management app	N	Descriptive + Sentiment + Thematic	Positive	4.4	screening	N	Measurable Improvement, Integrative Approach - Psychological and Spiritual, Counseling Services, Habit Forming, Self-paced, Secure and Compliant, ChatBot Support, Data-Driven, AI Enabled, Personalized Yoga and Meditation, Spiritual Assistance and Positive Psychology, Preventive and Therapeutic, Comprehensive and Cost-Effective			Y	Y					Y								Free	Y	Unclear	Unclear	N
	Bipolar Disorder Test	Mental health assessment, Mental health test	Bipolar Disorder Test (Ruchi Singhal)	N	Descriptive + Sentiment	N/A	N/A	screening	Y	N																	Free	N	N	Bipolar	N
	Bipolar Test	Mental health assessment,Mental health test,Mental health symptom checker, MIND	Bipolar Test (Inquiry Health)	N	Descriptive + Sentiment + Thematic	Positive	4	screening	Y	Information and resources					Y												Free	N	N	Bipolar	N
	Borderline Test	Mental health test	Borderline Test	N	Descriptive	N/A	N/A	screening	Y	N																	Free	N	N	Borderline personality disorder	N
	CBT Guide to Depression Self-help: Mood Log, Diary	Mental health test	CBT Guide to Depression Self-help: Mood Log, Diary	N	Descriptive + Sentiment + Thematic	Positive	4.25	screening	N	CBT exercises, Muscle Relaxation, Mindfulness Training, Qi Gong Videos, Cognitive Diary, Healthy Activities Log, Mood Log, Daily Goals, Articles	Y	Y		Y													Free	N	N	Depression	N
	CESD Depression Test	Mental health test	CESD Depression Test	Y	Descriptive + Sentiment + Thematic	Positive	5	screening	Y	N																	Free	N	N	Depression	N
	Dealing with Depression	Mental health assessment	Dealing with depression	N	Descriptive + Sentiment + Thematic	Positive	4.65	screening	Y	tips, guidelines, positive reasoning				Y	Y												Free	N	N	Depression	N
	Depression Screening Tool: PHQ-9 Test	Mental health assessment,Mental health test, Mental health symptom checker	Depression screening tool: PHQ-9 test	N	Descriptive	N/A	N/A	screening	N	N																	Free	N	N	Depression	N
	Depression Test	Mental health check up	Depression Test – Apps on Google Play	N	Descriptive + Sentiment + Thematic	Positive	5	screening	N	N																	Free	N	N	Depression	N
	Depression Test	Mental health assessment,Mental health test, Mental health symptom checker	Depression Test (Baris Sarer)	Y	Descriptive + Sentiment + Thematic	Positive	5	screening	N	Monitorring over time, access to resources, share results	Y				Y		Y										Free	N	N	Depression	N
	Depression Test	Mental health test	Depression Test (Byron system developer)	N	Descriptive + Sentiment + Thematic	Positive	4.5	screening	N	Save past results	Y																Free	N	N	Depression	N
	Depression Test	Mental health assessment,Mental health test, Mental health symptom checker	Depression Test (inquiry health LLC)	N	Descriptive + Sentiment + Thematic	Positive	3.8	screening	Y	N																	Free	N	N	Depression	N
	Depression Test	Mental health assessment,Mental health test	Depression Test (Japps Medical)	N	Descriptive + Sentiment + Thematic	Positive	5	screening	Y	Monitorring of symptoms over time	Y																Free	N	N	Depression	N
	Depression Test	Mental health assessment,Mental health test	Depression Test (Ruchi Singhal)	N	Descriptive	N/A	N/A	screening	Y	N																	Free	N	N	Depression	N
	Depression Test 2021 (3 Tests) Mental Health Tests	Mental health assessment,Mental health test, Mental health symptom checker	Depression Test 2021 (3 Tests) Mental Health Tests	N	Descriptive	N/A	N/A	screening	Y	Tracking	Y																Free	N	N	Depression	N
	Diary for psychological and emotional health	Mental health assessment	Diary for psychological and emotional health	N	Descriptive	N/A	N/A	screening	Y	Thought diary, access to resources	Y				Y												Free	Y	N	Depression	N
	Dissocial personality disorder test	Mental health test	Dissocial personality disorder test	N	Descriptive + Sentiment + Thematic	Negative	1	screening	Y	N																	Free	N	N	Disocial personality disorder test	N
	DrJulian Mental Health	Mental health assessment	Dr Julian Mental health	Y	Descriptive	N/A	N/A	Unclear	N	Find and connect with a therapist						Y											Free	N	Y	Includes: Anxiety and depression	N
	DrMind: Mental Health Tests	Mental health assessment	Dr Mind - Mental Health Screening	N	Descriptive + Sentiment + Thematic	Positive	4.43	screening	Y	Track your mental health, Get Help from nearby suicide centers, Watch videos and learn about symptoms, Share your Report to Medical professional, Friends, and Family	Y				Y	Y	Y										Free	N	Y	Includes: Alcohol addiction, Shopping addiction, Smoking addiction, Drug addiction, General anxiety, PTSD, Agoraphobia Disorder, Panic Disorder, ADHD, Adult Autism, Childhood Autism, Memory Loss, Eating Disorder, Depression, Bipolar Disorder, Erectile Dysfunction, Suicide Behaviour, OCD, Appearance Anxiety, Schizophrenia, Aggression Disorder	N
	Easy Psychiatry: Online Clinic, Affirmations	Mental health symptom checker	Easy Psychiatry : Online Clinic, Affirmations	N	Descriptive	N/A	N/A	screening	N	Affirmations to re-shape your mind, Option to ask a question or reply anonymously, Reliable history system, Schedule a call with a psychiatrist, tips from a psychiatrist	Y					Y					Y		Y				Free	N	Y	Unclear	N
	Eating Disorder Test	Mental health test	Eating Disorder Test (Inquiry Health LLC)	Y	Descriptive + Sentiment + Thematic	Positive	5	screening	Y	N																	Free	N	Y	Eating disorders (Anorexia nervosa, Bulimia nervosa, Binge Eating Disorder, and ED-NOS (Eating Disorder - Not Otherwise Specified))	N
	FearTools - Anxiety Aid	Mental health check up MIND	FearTools - Anxiety Aid – Apps on Google Play	Y	Descriptive + Sentiment	N/A	N/A	screening	Y	Thought Diary, Exposure, Breathing exercises, Information (Read information, follow self-help guidelines, and find additional resources), Videos	Y			Y	Y												Free	N	Y	Generalized Anxiety Disorder, Phobias, and Social Anxiety Disorder	N
	Flow - Depression	Mental health assessment, Mental health test, Mental health symptom checker	Flow - depression	N	Descriptive + Sentiment + Thematic	Positive	4.38	screening	N	Mental health programmes, companion app to a brain stimulation tool				Y													Free	N	N	Depression	Y (Flow headset has a CE medical device license)
	GG OCD Anxiety & Depression	Mental health test	GG OCD	N	Descriptive + Sentiment + Thematic	Positive	4.13	screening	N	Mood tracker, mental health training	Y			Y													Free	N	N	OCD	N
	HeadUp - Anonymous stories and mental health tests	Mental health test	HeadUp - Anonymous stories and mental health tests	N	Descriptive	N/A	N/A	screening	N	articles and peer support community					Y								Y				Free	N	Y	Depression and anxiety	N
	IWill - For Therapy That Works	Mental health assessment,Mental health test	IWill - Your Support System	N	Descriptive + Sentiment + Thematic	Positive	4.73	screening	N	Structured, evidence-based & custom crafted therapy process, therapist, Preparatory AUDIOS, Personalized FEED with real-life stories, healing confessions & beneficial content			Y						Y								Free	N	Y	Unclear	N
	Mental Health Check	Mental health test,Mental health symptom checker	Mental Health Check	N	Descriptive	N/A	N/A	screening	N	personalised report and guide, connect with healthcare provider						Y			Y								Free	N	Y	Unclear	N
	Mental Health Check Up	Mental health test,Mental health symptom checker	Mental Health Check Up	N	Descriptive + Sentiment	N/A	N/A	screening	N	N																	Free	N	Y	Stress, depression, dementia, mental health, vitality, happiness and emotional intelligence	N
	Mental Health Screening	Mental health assessment,Mental health test,Mental health symptom checker	Mental health screening	N	Descriptive	N/A	N/A	screening	N	Triage tool, find nearby care						Y									Y		Free	N	Y	Depression, anxiety disorder, mood disorder, and post-traumatic stress disorder	N
	Mental Health Test	Mental health assessment, Mental health test, Mental health symptom checker	Mental Health Test (AppColors)	N	Descriptive + Sentiment + Thematic	Positive	4.29	screening	Y	treatment recommendations																Y	Free	N	Y	Includes: Schizophrenia, Obsessive-Compulsive Disorder (OCD), Depression, Bipolar Disorder, Anxiety, Sex Addiction Test, Narcissistic Personality Disorder, Mania, Internet Addiction, Antisocial Personality Disorder (ASPD), Autism, Binge Eating Disorder, Borderline Personality Disorder (BPD), Child Autism, Childhood Asperger's Syndrome, Dissociative Identity Disorder, Domestic Violence, Paranoid P…	N
	Mental Health Test	Mental health assessment,Mental health symptom checker	Mental Health Test (Tushar Sharma)	N	Descriptive + Sentiment + Thematic	Negative	1	screening	N	answers reviewed by a team member						Y											Free	N	Y	Anxiety, depression, phobia, OCD	N
	Mental Health Tests	Mental health assessment,Mental health test,Mental health symptom checker	Mental Health Tests (Mind Diagnostics)	Y	Descriptive + Sentiment + Thematic	Positive	3.6	Unclear	N	Track your results over time, Send results to a friend, family member or therapist, Find therapists in your area	Y					Y	Y										Free	N	Y	Depression, anxiety, adult ADHD, PTSD, Alcohol/Substance Abuse and Addiction, Eating Disorders, Gambling Addiction, Mania, Narcissism, Postpartum Depression, Sex Addiction, Video Game Addiction, Internet Addiction, Toxic Workplace, Panic Disorder, Obsessive-Compulsive Disorder, Male Sexual Dysfunction, Female Aggression, Male Aggression, Bipolar Disorder, Female Sexual Dysfunction, Social Anxiety…	N
	Mental Health Tracker: Mental Disorders Test	Mental health assessment,Mental health test,Mental health symptom checker	Mental Health Tracker: Mental Disorders Test	N	Descriptive + Sentiment + Thematic	Negative	1	screening	Y	Information, personalised treatment recommendation					Y				Y							Y	Free	Y	Y	Depression, sociopathy, ADHD, Bipolar disorder, Schizophrenia	N
	Mental Illness Assessment Tests	Mental health assessment,Mental health test,Mental health symptom checker	Mental Illness Assessment Tests	N	Descriptive	N/A	N/A	screening	Y	N																	Free	N	Y	Includes: anxiety disorders, mood disorders, eating disorders, addiction problems	N
	MindMint - Health Tests, Games, Meditation, Mood	Mental health assessment,Mental health test,Mental health symptom checker	MindMint - Health Tests, Games, Meditation, Mood	N	Descriptive	N/A	N/A	screening	N	games to improve mental health, tracking	Y			Y													Free	N	Y	Includes: Anxiety, Stress, Depression	N
	Mindweel: Online Therapy and Screening tools	Mental health assessment	Mindweel: online therapy and screening tools	N	Descriptive	N/A	N/A	screening	N	Connect to a therapist, information/resources, peer support					Y	Y							Y				Free	N	Y	Includes: Anxiety & Stress test, Postpartum Depression test, Resilience test, Eating Disorder test, Social Anxiety test, Self-Esteem, Alcoholism	N
	MMPI II - Complete Psychological Test (70 langs)	Mental health test	MMPI II - Complete Psychological Test (70 langs)	N	Descriptive + Sentiment + Thematic	Negative	2.86	screening	N	N																	Free	Y	Y	Unclear	N
	MoodTools - Depression Aid	Mental health assessment,Mental health test,Mental health symptom checker	MoodTools - depression aid	Y	Descriptive + Sentiment + Thematic	Positive	4.25	screening	Y	Information, videos, thought diary, safety plan	Y				Y					Y							Free	Y	N	Depression	N
	My Mental Health Risk	Mental health assessment,Mental health test,Mental health symptom checker	My mental health risk	N	Descriptive	N/A	N/A	screening	N	Find local services, save past test results	Y					Y											Free	N	Y	Mood disorder, depression, generalized anxiety disorder and suicide ideations	N
	Narcisstic Personality Disorder Test	Mental health assessment, Mental health test	Narcissistic personality disorder test	N	Descriptive	N/A	N/A	screening	Y	N																	Free	N	N	Narcissistic personality disorder	N
	OCD Test	Mental health test	OCD Test (Inquiry Health LLC)	N	Descriptive + Sentiment + Thematic	Negative	1	screening	Y	Monitor symptoms over time, information, reminders	Y				Y							Y					Free	N	N	OCD	N
	Overcoming Depression	MIND	Overcoming Depression - Apps on Google Play	N	Descriptive	N/A	N/A	screening	N	CBT programme and access to readings		Y			Y												Free	N	N	Depression	N
	PD Test - Personality Disorders Test	Mental health assessment,Mental health test,Mental health symptom checker	PD Test - Personality Disorders Test	N	Descriptive + Sentiment + Thematic	Mixed	3.5	screening	Y	Save test results	Y																Free	Y	Y	Paranoid personality disorder, Schizoid personality disorder, Schizotypal personality disorder, Antisocial personality disorder, Borderline personality disorder, Histrionic personality disorder, Narcissistic personality disorder, Avoidant personality disorder, Dependant personality disorder, Obsessive-Compulsive personality disorder	N
	PD Test 2 - Personality Disorders Test	Mental health test,Mental health symptom checker	PD Test 2 - Personality Disorders Test	N	Descriptive + Sentiment + Thematic	Positive	5	screening	Y	Save test results	Y																Free	N	Y	Paranoid personality disorder, Schizoid personality disorder, Schizotypal personality disorder, Antisocial personality disorder, Borderline personality disorder, Histrionic personality disorder, Narcissistic personality disorder, Avoidant personality disorder, Dependant personality disorder, Obsessive-Compulsive personality disorder	N
	Personality Disorder Test	Mental health assessment, Mental health test	Personality disorder test	N	Descriptive + Sentiment + Thematic	Negative	2.5	screening	Y	N																	Free	N	Y	Paranoid personality disorder, Schizoid personality disorder, Schizotypal personality disorder, Antisocial personality disorder, Borderline personality disorder, Histrionic personality disorder, Narcissistic personality disorder, Avoidant personality disorder, Dependant personality disorder, Obsessive-Compulsive personality disorder	N
	Pocket Depression Test - Clinical Depression	Mental health test	Pocket Depression Test - Clinical Depression	N	Descriptive + Sentiment + Thematic	Positive	5	screening	Y	N																	Free	N	N	Depression	N
	Psychiatry Pro-Diagnosis,Info,Treatment,CBT & DBT	Mental health assessment, Mental health test, Mental health symptom checker	Psychiatry Pro-Diagnosis, Info, Treatment, CBT & DBT	N	Descriptive + Sentiment + Thematic	Positive	4.81	Diagnosis	N	Information, Psychotherapy, Mood & Thought Record Diary, Suicide Prevention, Personal Development, Alcohol and Substance Abuse Addiction Counselling, Quote of the day,, Video e-CBT	Y		Y		Y						Y						Free	N	Y	Includes: Depression,Anxiety disorders,Panic Attacks,Social Anxiety, Phobias, Obsessive Compulsive Disorder (OCD),Post traumatic Stress Disorder (PTSD),Body dysmorphia,Eating disorders,Anorexia & Bulimia nervosa, Binging & Purging,Bipolar disorder including Mania & Hypomania,Schizophrenia & Psychosis, Insomnia,Self harm & Suicidality,Borderline or Emotionally Unstable Personality disorder & Antis…	N
	Psychology Life: Meditation, Musics, Tests	Mental health assessment, Mental health test	Psychology life - meditation, musics, tests	N	Descriptive	N/A	N/A	screening	N	Information, tips, meditation, relaxtion techniques				Y	Y												Free	Y	Y	Unclear	N
	Psychopedia	Mental health assessment, Mental health test, Mental health symptom checker	Psychopedia	N	Descriptive + Sentiment + Thematic	Positive	3.33	screening	N	Articles/info					Y												Free	N	Y	Includes: Agoraphobia, Antisocial Personality Disorder (ASPD), Anxiety, Autism, Binge Eating Disorder, Bipolar Disorder, Borderline Personality Disorder (BPD), Depression, Dissociative Identity Disorder, Domestic Violence Screening, Internet Addiction, Narcissistic Personality Disorder, Paranoid Personality Disorder, Post Traumatic Stress Disorder (PTSD), Schizophrenia, Social Anxiety Disorder, S…	N
	PsyTests	Mental health assessment, Mental health test, Mental health symptom checker	PsyTests	N	Descriptive + Sentiment + Thematic	Positive	3.92	screening	N	Information, tips, quotes				Y	Y						Y						Free	Y	Y	Includes: anxiety disorders, addiction	N
	PTSD Test	Mental health assessment, Mental health test, Mental health symptom checker	PTSD Test (Inquiry Health LLC)	N	Descriptive			screening	N	Monitorring over time, Information, Reminders	Y				Y							Y					Free	N	N	PTSD	N
	RR Eating Disorder Management	MIND	RR Eating Disorder Management - Apps on Google Play	Y	Descriptive + Sentiment + Thematic	Positive	4.55	screening	N	Keep a record of meals, thoughts and feelings from the privacy of your mobile phone, Collect jigsaw pieces to earn hidden rewards, Share your Recovery Record with your treatment team, so they can help you to understand your behavioural trends and triggers, Receive and send anonymous encouragement messages and virtual gifts from/to 1000s of other people using the App, Access 1000s of meditation im…	Y						Y				Y		Y				Free	N	Y	Anorexia nervosa, bulimia nervosa, obsessive eating disorder, binge eating disorder, ARFID, and compulsive eating disorder	N
	Schizophrenia Test	Mental health assessment	Schizophrenia test	N	Descriptive + Sentiment	Positive	4	screening	Y	N																	Free	N	N	Schizophrenia	N
	Sleep Restore	MIND	Sleep Restore – Apps on Google Play	Y	Descriptive + Sentiment + Thematic	Negative	3	screening	N	guided meditations, music, natural sounds, Different sessions for ‘getting to sleep’ and ‘getting back to sleep’, Different sessions for overcoming worry and tension, the 2 main causes of insomnia, Individualized recommendations based on sleep assessment questionnaire results, Ability to create individualized playlist, Ability to loop sessions indefinitely, 6 x unique sleep hacks for stressed peo…				Y					Y								Free	Y	Unclear	Sleep disorders	N
	Social Anxiety Test	Mental health test, Mental health symptom checker	Social Anxiety Test	N	Descriptive	N/A	N/A	screening	Y	Monitorring over time	Y																Free	N	N	Social anxiety	N
	Suicide Prevention App	Mental health assessment	Suicide prevention app	N	Descriptive	N/A	N/A	screening	Y	safety plan, crisis resources (i.e., crisis numbers)						Y				Y							Free	N	N	Suicidality	N
	Total Brain	MIND	Total Brain - Apps on Google Play	Y	Descriptive + Sentiment + Thematic	Positive	4.4	screening	N	Monthly monitorring, mental fitness programme	Y			Y													Free	N	Unclear	Unclear	N
	United we care	Mental health assessment	United we care - online counselling and therapy	N	Descriptive + Sentiment + Thematic	Positive	4	screening	N	self-help resources such as blogs, expert tips, tutorials & guides, book appointments with verified professionals by speciality, age, years of experience & reviews. Connect on 1-1 private online sessions where everything is kept confidential., Chat with Stella, our in-house AI enabled virtual wellness assistant for personalized, step-by-step guidance to learn & manage your mental health issues, F…				Y		Y		Y									Free	N	Y	Includes: Hallucinations / Delusions / Delirium, Bipolar Disorder, Grief & Loss, Schizophrenia / Psychosis, Geriatric Issues, ADHD / ADD, Obsessive Compulsive Disorder (OCD), Post Traumatic Stress Disorder (PTSD), Gaming & Social Media Addiction, Phobias, Crisis Intervention, Panic Disorder, Communication Disorder, LGBTQ / Identity Issues	N
	WellTrack - Interactive Self-Help Therapy	Mental health assessment	WellTrack - interactive self-help therapy	N	Descriptive + Sentiment + Thematic	Negative	3	screening	N	MoodCheck, your daily mood tracker., Modules on stress, anxiety and depression, The Zen Room, Though Diary, Activity Scheduler	Y			Y													Free	Y	Y	Unclear	N
	Wounded Personalities personality disorders	Mental health assessment, Mental health test, Mental health symptom checker	Wounded personalities personality disorders	N	Descriptive + Sentiment + Thematic	Positive	3.4	screening	Y	A description and explanation of each of the ten personality disorders, Excerpts from the book, Wounded Personalities.					Y												Free	N	Y	Personality disorders	N
	Youper - Mental Health	Mental health assessment, Mental health test, Mental health symptom checker	Youper - Mental Health	Y	Descriptive + Sentiment + Thematic	Negative	1.97	Unclear	N	Talk to a medical provider, Medication delivered to you, Therapy exercises, Monitor your mental health			Y			Y		Y						Y			Free	Y	Y	Includes: Depression and anxiety	N

## Sheet: 2
App store	appId	Review text	Review length	Rating	Sentiment	Sentiment rating mismatch
Google Play store	com.iefimenko.mmpitrial	satisfying	1	4	positive
Google Play store	com.quiz.psychology.test.dissocial.personality.disorder	Explains	1	5	unclear
Google Play store	com.stayblessed.android.blessings	Excellent	1	4	positive
Google Play store	ar.com.fennoma.psicotest	fine	1	3	neutral
Google Play store	com.stayblessed.android.blessings	Great	1	5	positive
Google Play store	org.minddiagnostics	Informative.	1	4	positive
Google Play store	com.feartools.anxietytest	Great	1	5	positive
Google Play store	org.minddiagnostics	Interesting	1	3	positive	mismatch
Google Play store	com.andromo.dev859449.app978021	ðŸ™ƒðŸ˜Š	1	1	unclear
Google Play store	com.epsyclinic.iwill	Stomach pain	2	2	not_relevant
Google Play store	com.iefimenko.mmpitrial	Awesome ðŸ‘	2	5	positive
Google Play store	air.com.samuramu.gg.oc	Love it	2	5	positive
Google Play store	com.adhd.adhdtest	Quite short	2	3	unclear
Google Play store	org.minddiagnostics	Great study	2	3	positive	mismatch
Google Play store	com.adhd.adhdtest	It's ok...	2	2	neutral	mismatch
Google Play store	com.recoveryrecord	Very helpful.	2	4	positive
Google Play store	com.appstronautstudios.anxietylog	Great app	2	5	positive
Google Play store	com.newandromo.dev7998.app175700	Educationally super	2	5	positive
Google Play store	com.gmail.rucsinghal.bipolardisordertest	Quick assessment..	2	5	unclear
Google Play store	com.app.metanoia	syakrikeri:saicologis social.	2	5	unclear
Google Play store	net.appcolors.mental_test_quiz	Excellent apps.......	2	5	positive
Google Play store	com.moodtools.depressiontest	Useless AF.	2	1	negative
Google Play store	com.overcomingpain.sleeprestore	Very helpful	2	5	positive
Google Play store	com.morneaushepell.abiliticbt.prod	Doesn't work	2	1	negative
Google Play store	com.newandromo.dev7998.app175700	Inaccurate scientifically.	2	1	negative
Google Play store	com.rucsinghal.Schizophrenia_Assessment	Good app	2	5	positive
Google Play store	com.moodtools.depressiontest	Data waste	2	1	negative
Google Play store	com.flowneuroscience.flow.droid	Interesting app!	2	5	positive
Google Play store	com.rucsinghal.Schizophrenia_Assessment	Good offer	2	3	positive	mismatch
Google Play store	com.iowave.drmind	Excellently organized.	2	5	positive
Google Play store	com.fatbelly.dealingwithdepression	Intrusive ads.	2	1	negative
Google Play store	ar.com.fennoma.psicotest	Cool ooo	2	3	positive	mismatch
Google Play store	com.moodtools.depressiontest	Saying severe	2	1	not_relevant
Google Play store	com.adhd.adhdtest	Straight up trash	3	1	negative
Google Play store	com.excelatlife.depression	As far good	3	5	positive
Google Play store	net.appcolors.mental_test_quiz	Just not detailed	3	4	negative	mismatch
Google Play store	com.appstronautstudios.anxietylog	love this app	3	4	positive
Google Play store	com.iefimenko.mmpitrial	Reliable and standardised	3	5	positive
Google Play store	com.imedicalapps.pocketdepressiontest	Good and bright	3	5	positive
Google Play store	com.imedicalapps.pocketdepressiontest	Easy to install	3	5	positive
Google Play store	com.iefimenko.mmpitrial	Grammar is irritating	3	1	negative
Google Play store	com.iefimenko.mmpitrial	TrÃ¨s utile â¤ï¸	3	5	unclear
Apple app store	457360959	Itâ€™s helping recover!!	3	5	positive
Apple app store	457360959	Useful so far!	3	5	positive
Google Play store	com.moodtools.depressiontest	I am learning alot	4	5	positive
Google Play store	com.appstronautstudios.anxietylog	Thank you for helping	4	5	positive
Google Play store	com.app.metanoia	Once upon a time	4	5	not_relevant
Google Play store	it.ppndrd.pdtest2	Ya'll gotta do it!	4	5	positive
Google Play store	ar.com.fennoma.psicotest	Ok slot of q,s	4	2	neutral	mismatch
Google Play store	com.rucsinghal.Schizophrenia_Assessment	Confirms my own feeling	4	4	positive
Google Play store	com.overcomingpain.sleeprestore	Found experience amazing ðŸ˜œ	4	5	positive
Google Play store	com.excelatlife.depression	Nice & useful app.	4	4	positive
Google Play store	com.adhd.adhdtest	Not worth the download	4	1	negative
Google Play store	com.recoveryrecord	So far, so good	4	3	positive	mismatch
Google Play store	org.minddiagnostics	accurate and very helpful	4	5	positive
Google Play store	com.personalitytestcozystudios.mentalhealthtest	Scammer takes your money!!!!	4	1	negative
Google Play store	com.appstronautstudios.anxietylog	It Helps my anxiety	4	4	positive
Google Play store	com.flowneuroscience.flow.droid	Easy to follow, knowledgeable.	4	5	positive
Google Play store	air.com.samuramu.gg.oc	Great experience so far!	4	5	positive
Google Play store	com.moodtools.depressiontest	Its a great app	4	5	positive
Google Play store	com.imedicalapps.pocketdepressiontest	This is very useful	4	5	positive
Google Play store	com.Psychiatry.pro	Love this app,great job.	4	5	positive
Google Play store	com.moodtools.depressiontest	Its easy to use	4	4	positive
Google Play store	org.minddiagnostics	Really reliable test results	4	5	positive
Google Play store	com.moodtools.depressiontest	Good ðŸ‘ helpful ðŸ’•ðŸ¤—	4	5	positive
Google Play store	com.iowave.drmind	Nice & attractive UI	4	5	positive
Google Play store	com.appstronautstudios.anxietylog	Simple, effect Honestly recommemdable	4	5	positive
Apple app store	1276818064	Itâ€™s fine and great	4	5	positive
Google Play store	com.moodtools.moodtools	Seems quite a good app	5	4	positive
Google Play store	com.overcomingpain.sleeprestore	As other one not great	5	1	negative
Google Play store	com.appstronautstudios.anxietylog	Love it so far â¤	5	5	positive
Google Play store	com.morneaushepell.abiliticbt.prod	So far it seems helpful.	5	5	positive
Google Play store	com.epsyclinic.iwill	This is not free. ðŸ¤¬	5	1	negative
Google Play store	com.eatingdisorders.test	I got 31. Lets goooo	5	5	not_relevant
Google Play store	com.moodtools.moodtools	Good for my mental health	5	5	positive
Google Play store	com.morneaushepell.abiliticbt.prod	This is a helpful resource	5	4	positive
Google Play store	org.minddiagnostics	MADE FROM KIDS FOR KIDS	5	1	negative
Google Play store	com.iowave.drmind	Nice and Very Useful App	5	5	positive
Google Play store	com.recoveryrecord	Great app, easy to use	5	5	positive
Apple app store	457360959	Great reminders and super helpful!	5	5	positive
Apple app store	1190144100	Really neat self care tools	5	5	positive
Apple app store	457360959	I am enjoying the puzzles!!!	5	5	positive
Apple app store	1179843607	Cool app. Helps a lot.	5	5	positive
Google Play store	com.iowave.drmind	Never really used this app much.	6	1	unclear
Google Play store	com.moodtools.moodtools	NOT OVERWHELMING, GREAT ALAND USEFUL APP	6	5	positive
Google Play store	com.flowneuroscience.flow.droid	Amazing App. It's really helping me.	6	5	positive
Google Play store	com.mybrainsolutions.mybrainsolutions	Fantastic way to boost mental health!	6	5	positive
Google Play store	com.moodtools.moodtools	Great app, intuitive, and aesthetically pleasing.	6	5	positive
Google Play store	com.morneaushepell.abiliticbt.prod	Really terrible UX. Tough to navigate.	6	1	negative
Google Play store	com.excelatlife.depression	Freezes up, unable to get into.	6	1	negative
Google Play store	com.Psychiatry.pro	impressed with what is on there.	6	5	positive
Google Play store	com.Psychiatry.pro	Great job you guys ,Love it	6	5	positive
Google Play store	com.recoveryrecord	Love this! Really helpful and motivational.	6	4	positive
Google Play store	br.com.youper	When it will be available in Spanish?	7	1	not_relevant
Google Play store	ar.com.fennoma.psicotest	Not sure what to think about it	7	3	neutral
Google Play store	com.iefimenko.mmpitrial	Wording of questions could have been clearer	7	4	negative	mismatch
Google Play store	com.recoveryrecord	Reliable, UI is straight forward, and helps.	7	5	positive
Google Play store	org.minddiagnostics	Good informative app very easy to use	7	4	positive
Google Play store	com.recoveryrecord	I really don't like the lay out	7	3	negative	mismatch
Google Play store	com.epsyclinic.iwill	Highly recommended for mental health issues ðŸ‘ðŸ‘	7	5	positive
Google Play store	com.imedicalapps.pocketdepressiontest	Fantastic. I'm sure you would like it	7	5	positive
Google Play store	com.Psychiatry.pro	Appreciate the developerâ€™s effort and sincerity ,kudos	7	5	positive
Apple app store	1062594092	I think itâ€™s pretty awesome, did good.	7	5	positive
Google Play store	com.flowneuroscience.flow.droid	Helping me to manage anxiety and negative thoughts.	8	5	positive
Google Play store	com.andromo.dev859449.app978021	Great app! Very informative and easy to use!	8	5	positive
Google Play store	net.appcolors.mental_test_quiz	Excellent app. Does what is supposed to do.	8	5	positive
Google Play store	com.Psychiatry.pro	Great psychiatry app lucky to have found it,	8	5	positive
Google Play store	com.byronsd.teste_depressao	Guess I have depression ðŸ˜ but great app	8	4	positive
Google Play store	com.epsyclinic.iwill	Easy to use and very useful. Awesome experience.	8	5	positive
Apple app store	1276818064	Love how easy and convenient this app is	8	5	positive
Google Play store	com.flowneuroscience.flow.droid	This is a game changer for depression. Massively recommend.	9	5	positive
Google Play store	ar.com.fennoma.psicotest	Really Interesting stuff on a lot of different subjects!	9	4	positive
Google Play store	org.minddiagnostics	Love the test.there many test here should try âœ¨ðŸ‘ðŸ¼	9	5	positive
Google Play store	com.recoveryrecord	Love this app it helps me out do much.	9	5	positive
Google Play store	com.recoveryrecord	The notifications don't work but overall rlly awesome app.	9	4	positive
Google Play store	com.eatingdisorders.test	Worked pretty good. I don't remember seeing any ads.	9	5	positive
Google Play store	com.andromo.dev859449.app978021	Its is scarily RIGHT ABOUT THE RESULTS FROM TESTS	9	5	positive
Google Play store	com.recoveryrecord	Totally new & better way to track my healthðŸ˜	9	5	positive
Google Play store	com.appstronautstudios.anxietylog	Helps me to keep track of my anxiety easily	9	5	positive
Google Play store	com.fatbelly.dealingwithdepression	Good App.. Well made, aesthetically appealing and good content.	9	5	positive
Google Play store	com.iefimenko.mmpitrial	very inarticulate, as though the dev doesn't speak English	9	2	negative
Google Play store	com.Psychiatry.pro	Great transformative app for your anxiety and self development	9	5	positive
Google Play store	com.moodtools.depressiontest	Very important app because i have depression and anxiety	9	5	positive
Google Play store	com.mybrainsolutions.mybrainsolutions	It's a wonderful application please add more programs ðŸ‹ï¸ðŸ’ðŸ’ðŸ’ðŸ‡	9	5	positive
Google Play store	com.app.metanoia	A perfect app for mental health testing and information!	9	5	positive
Google Play store	it.ppndrd.pdtest2	Interesting to know the results Questions are a little confusing	10	5	unclear
Google Play store	com.appstronautstudios.anxietylog	Too* basic. I might as well grab a steno book	10	2	negative
Google Play store	ar.com.fennoma.psicotest	Really awesome app and it helps to well mental health..	10	5	positive
Google Play store	com.appstronautstudios.anxietylog	Only options for gender are male and female. No thanks!	10	2	negative
Google Play store	com.flowneuroscience.flow.droid	It has worked for me. Another piece of the puzzle.	10	4	positive
Google Play store	com.recoveryrecord	thank you. im doing this for my mom. thank you.	10	5	positive
Google Play store	com.recoveryrecord	Great app lots of help and advice. Great goal setting.	10	5	positive
Google Play store	com.appstronautstudios.anxietylog	Helped me in identifying my feelings and acknowledge my fears	10	4	positive
Google Play store	com.recoveryrecord	Only non triggering food app I've ever seen. Awesome functions.	10	5	positive
Google Play store	net.appcolors.mental_test_quiz	Great app. The diagnosis result is pretty accurate. Keep going.	10	5	positive
Google Play store	com.cyberpsyc.welltrackapp	Constantly have to reset password ..way to frustrating to use.	10	2	negative
Google Play store	com.project_tl.depressed	Accurate, I was diagnosed with major depression and this helped	10	5	positive
Google Play store	com.recoveryrecord	I love the motivating and helpful quotes after every entry	10	5	positive
Google Play store	org.minddiagnostics	Questions are well focused and should lead to fertile ground.	10	5	positive
Google Play store	com.appstronautstudios.anxietylog	Really useful to track anxiety attacks and levels of prevalence.	10	4	positive
Google Play store	com.moodtools.moodtools	Just not as helpful as I thought it would be.	10	3	negative	mismatch
Google Play store	com.bipolar.test	Love that you can find so much out about yourself	10	4	positive
Google Play store	com.imedicalapps.pocketdepressiontest	I like how this app is designed. Thanks to dev	10	5	positive
Google Play store	com.epsyclinic.iwill	Very convenient and has amazing therapist. I definitely recommend it.	10	4	positive
Google Play store	com.flowneuroscience.flow.droid	So far fabulous. Wasn't expecting miracles.. but so far great.	10	5	positive
Apple app store	457360959	Great app helping me to stay healthy physically and mentally	10	5	positive
Google Play store	com.morneaushepell.abiliticbt.prod	Helpful service but I would strongly recommend using the website instead.	11	2	unclear
Google Play store	br.com.youper	Not a single feature available without paying for the subscription. Bye.	11	1	negative
Google Play store	com.appstronautstudios.anxietylog	Gives plenty of space for notes. Anxiety tracker itself is simple.	11	5	positive
Google Play store	com.flowneuroscience.flow.droid	Very helpful.chat through my Deppresion anxiety every day and good charts	11	5	positive
Google Play store	com.iefimenko.mmpitrial	Hi! I sent an email and msg for a possible collaboration.	11	5	not_relevant
Google Play store	com.appstronautstudios.anxietylog	Great for tracking my anxiety without having to write anything xx	11	4	positive
Google Play store	org.minddiagnostics	I wish I could create an account to save the data.	11	4	negative	mismatch
Google Play store	com.appstronautstudios.anxietylog	Fantastic idea, easy to use, very helpful, no personal data needed	11	5	positive
Google Play store	ar.com.fennoma.psicotest	There are quite a few ads, but overall it was enjoying	11	5	positive
Google Play store	com.happyneuron.cesd	Wow, kinda helpful, i guess. I got 41. Is it good?	11	5	positive
Google Play store	com.fatbelly.dealingwithdepression	Very helpful for reducing depression. This app made me feel better	11	5	positive
Google Play store	com.recoveryrecord	A very worthwhile app for those going through eating disorder recovery.	11	5	positive
Google Play store	com.recoveryrecord	Easy to use. Great for compulsive eater to journal eating habits	11	4	positive
Google Play store	com.fatbelly.dealingwithdepression	Excellent work very good app explained everything about depression cool app	11	5	positive
Google Play store	com.Psychiatry.pro	Amazing app lessons in CBT section worked to change my life.	11	5	positive
Google Play store	com.moodtools.moodtools	It keeps on entertaining me ..i love it.. Keep it up!!	11	3	positive	mismatch
Google Play store	com.recoveryrecord	The meal logs keep deleting. No way of exporting the logs.	11	1	negative
Google Play store	br.com.youper	good concept and pretty but everything is behind a pay wall	11	1	negative
Google Play store	com.andromo.dev859449.app978021	Can't opt out of an extremely nefarious privacy policy. No thanks.	11	1	negative
Google Play store	com.newandromo.dev7998.app175700	I was soo uneducated about this until I used this app.	11	5	positive
Apple app store	1244360418	only for people who think they are bullimic or anorexic ðŸ˜’	11	1	not_relevant
Google Play store	com.depression.test	I really like this app good for managing your depression and anxiety	12	5	positive
Google Play store	com.andromo.dev859449.app978021	Wonderful read and great info..So thankful to the author for writing this.	12	5	positive
Google Play store	com.recoveryrecord	This app is helping me so much, in conjunction with a professional.	12	5	positive
Google Play store	com.appstronautstudios.anxietylog	Good so far! Wanted to keep a track of my daily moods	12	5	positive
Google Play store	com.fatbelly.dealingwithdepression	Best and amazing app to be free from depression. I recomend it.	12	5	positive
Google Play store	org.minddiagnostics	The app is great. But read the Terms of use. Enough said	12	1	negative
Google Play store	com.cyberpsyc.welltrackapp	I like that it reminds me to check on my mental health	12	5	positive
Google Play store	com.Psychiatry.pro	Cute and simple ui very simple to use ,found it very helpful.	12	5	positive
Google Play store	com.Psychiatry.pro	Its cool how well this worked and I like the simple colors	12	5	positive
Google Play store	com.Psychiatry.pro	Needle in a hay-stack,lucky to have found an app that actually helps.	12	5	positive
Google Play store	com.recoveryrecord	It has been mostly good for me abeit difficult revealing eating patterns	12	4	positive
Google Play store	com.iowave.drmind	I did not use it yet, but is it possible get a prescription?	13	5	not_relevant
Google Play store	com.epsyclinic.iwill	Dr. Preeti was a great help for me through my most painful phase	13	5	not_relevant
Google Play store	com.excelatlife.depression	This is the best app in this category. Try it to believe it	13	5	positive
Google Play store	com.UnitedFor.Her	Unable to install application. It gives error. Tried calling developper but no response.	13	1	negative
Google Play store	com.ocd.test	Excludes other OCD themes and only focuses on surface level ideas of OCD	13	1	negative
Google Play store	com.cyberpsyc.welltrackapp	I can't get passed registration as I'm not being sent the verification email	13	1	negative
Google Play store	com.epsyclinic.iwill	Not in CAD, everything is locked until you pay.. I believe in rupees..	13	1	negative
Google Play store	ar.com.fennoma.psicotest	I really love this APP & learning about different mental illnesses!! Thank You!	13	5	positive
Google Play store	ar.com.fennoma.psicotest	Great source of information for understanding the mental state of being plus more!	13	5	positive
Google Play store	net.appcolors.mental_test_quiz	Awesome experience. The app shows exactly what is my condition of mental health.	13	5	positive
Google Play store	org.minddiagnostics	Simple to the point tests. Easy and they give rescources, which is nice	13	5	positive
Google Play store	com.recoveryrecord	This has been helpful dealing with my eating disorder and keeping me accountable	13	5	positive
Google Play store	com.moodtools.moodtools	The journal part is what I use. It helps me reset my thoughts.	13	4	positive
Google Play store	com.fatbelly.dealingwithdepression	Highly recommended for everyone looking to learn what exactly is depression. Cool app.	13	5	positive
Google Play store	com.Psychiatry.pro	I think that its great that trained doctor spreading awareness about mental health.	13	5	positive
Google Play store	br.com.youper	Great way to track how you're feeling mentally and emotionally - highly recommend!!	13	5	positive
Apple app store	1190144100	I like most of the games, but I greatly prefer other guided meditations	13	4	neutral	mismatch
Google Play store	com.moodtools.depressiontest	I have depression ðŸ˜” ðŸ˜ž ðŸ˜ª ðŸ˜• ðŸ˜¢ ðŸ™ƒ ðŸ˜” ðŸ˜ž ðŸ˜ª ðŸ˜• ðŸ˜¢	14	5	not_relevant
Google Play store	com.moodtools.depressiontest	It's ok but when I downloaded it last time my % was 72% ðŸ˜¬	14	4	not_relevant
Google Play store	com.project_tl.depressed	i love it!! its very accurate and it helped me figure out myself :)	14	4	positive
Google Play store	ar.com.fennoma.psicotest	Very good app. Quick tests but in depth. Good advice and very good analysis.	14	5	positive
Google Play store	com.recoveryrecord	Rely hpful in recording behaviors and patterns of feelings and eating during the day.	14	5	positive
Google Play store	br.com.youper	highly functional, helps me process things and its amazing! this app deserves 5 stars.	14	5	positive
Google Play store	com.overcomingpain.sleeprestore	Love the app usually. Recently app closes when I try to open a track.	14	1	negative
Google Play store	com.epsyclinic.iwill	I am so glad that I found in right time & it's very easy.	14	5	positive
Apple app store	1244360418	I found out what I already know. Iâ€™ll have to take the next step.	14	3	unclear
Google Play store	com.recoveryrecord	So far I think this is a great app. I'm still figuring it out though.	15	4	positive
Google Play store	nl.japps.android.depressiontest	Ill give it a five star. Idk why. It didn't give me a problem so..	15	5	unclear
Google Play store	com.recoveryrecord	Using it on my third day now. The reminders really help keep me on track.	15	5	positive
Google Play store	com.newandromo.dev7998.app175700	Very few questions in the test, and they are poorly written, hence its very inaccurate.	15	2	negative
Google Play store	com.recoveryrecord	I'm just starting out, but I think it helps keep me focused on the positives.	15	5	positive
Google Play store	com.fatbelly.dealingwithdepression	Low effort app, probably made in flutter in 10 minutes. Essentially an abridged depression wiki.	15	1	negative
Google Play store	com.recoveryrecord	I've just started using it, but it's already proving to be an incredibly helpful resource.	15	5	positive
Google Play store	com.mybrainsolutions.mybrainsolutions	Great app love the exercises, this app has helped me improve my long term memory.	15	5	positive
Google Play store	com.Psychiatry.pro	I usually donâ€™t write reviews but this app does deserve a 5 star review,highly recommend.	15	5	positive
Google Play store	com.Psychiatry.pro	I wouldnâ€™t change a thing in the app its perfect as it is,great effort,thanks devs	15	5	positive
Google Play store	com.Psychiatry.pro	Selfhelp for assertiveness helped me the CBT stuff is great havenâ€™t seen it available elsewhere	15	5	positive
Google Play store	com.Psychiatry.pro	Found app very beneficial for understanding my problems and has very useful Dialectical behaviour therapy	15	5	positive
Google Play store	com.morneaushepell.abiliticbt.prod	Signed up and completed the first module. Sent available times for a meeting - nothing.	15	1	negative
Google Play store	ar.com.fennoma.psicotest	Needs back button, i made a mistake 1before the last question . other than that awesome	16	4	positive
Google Play store	com.cyberpsyc.welltrackapp	Don't want this app. Good job making a well tracking app.Thousands will use this I hope!	16	3	positive	mismatch
Google Play store	com.adhd.adhdtest	Aparently to this app i have adhd, i thought i had adhd in the first place	16	2	neutral	mismatch
Google Play store	com.UnitedFor.Her	A great application to push you, to motivate and inspire you- providing a solution driven mindset.	16	5	positive
Google Play store	br.com.youper	I LOVE Youper but please fix the lag and confusing, cluttered environment from the recent updates!	16	5	negative	mismatch
Google Play store	ar.com.fennoma.psicotest	Awesome app... You learn a lot about yourself through all of the tests they have available.	16	5	positive
Apple app store	1190144100	What a great tool for improving mental health. I love doing my daily personalized brain trainings!	16	5	positive
Google Play store	com.morneaushepell.abiliticbt.prod	Waste of tax payer money, all negative reviews on here are 100% true. DON'T WASTE YOUR TIME.	17	1	negative
Google Play store	com.morneaushepell.abiliticbt.prod	Endless mood-questionnaires and interminable muscle-relaxation-exercise videos are not a solution for fears of COVID or anything else.	17	1	negative
Google Play store	com.Psychiatry.pro	Its an ok app but i dont like how the info things shake if u touch them	17	3	negative	mismatch
Google Play store	com.Psychiatry.pro	Love the app ,great attempt to put all of psychiatry into an app form,worked for me ðŸ˜Š	17	5	positive
Google Play store	com.Psychiatry.pro	Favorite self -help guide app ,there are some features that can be improved with updates but am	17	5	positive
Google Play store	com.Psychiatry.pro	Love the cause and the project ,truly appreciate ,would pay for paid version if they had one.	17	5	positive
Google Play store	com.Psychiatry.pro	Wonder why this isnâ€™t the top rated app for mental health ,more need to know of this	17	5	positive
Google Play store	com.Psychiatry.pro	Had almost given up and then found this app ,helped me get my life back on track,thanks	17	5	positive
Google Play store	com.fatbelly.dealingwithdepression	Depression im so happy with this app, it make me more comfortable to start my working day	17	5	positive
Google Play store	ar.com.fennoma.psicotest	Very good app. I love the quote of the day and the tests are fun and accurate.	17	5	positive
Apple app store	457360959	A gentle push in the right direction, and hells with accountability. Thank you to whomever helped develop this.	17	5	positive
Google Play store	com.iefimenko.mmpitrial	Don't bother downloading. Terrible grammar. Just awful. At least hire a native English speaker to write the questions.	18	2	negative
Google Play store	com.flowneuroscience.flow.droid	This app is one of the greatest free apps to aid you in understanding, preventing and treating depression.	18	5	positive
Google Play store	com.Psychiatry.pro	I love the app its really like having a psychiatrist and therapist in your pocket whenever you need.	18	5	positive
Google Play store	ar.com.fennoma.psicotest	I just did my first test. I am still navigating around but so far ..it's an easy guide	18	3	neutral
Apple app store	1190144100	This is one of the best brain training apps out there with really everything to offer. Would recommend!	18	5	positive
Apple app store	457360959	It has helped me a lot so far and I hope that it continues to do they same	18	5	positive
Google Play store	ar.com.fennoma.psicotest	The test were very informative but the ads are very annoying and one was even in a different language.	19	5	unclear
Google Play store	com.appstronautstudios.anxietylog	Although do to high anxiety I have trouble reporting everyday it helps me keep a pretty good time line	19	5	positive
Google Play store	com.mybrainsolutions.mybrainsolutions	I like the programs and feel like my overall health and emotional stability is better after using the app	19	5	positive
Google Play store	com.fatbelly.dealingwithdepression	dealing with depression one of useful app for my self ... it's outside professional treatment ....i recommended it ....	19	5	positive
Google Play store	com.iefimenko.mmpitrial	Leaving a 1 to offset all the word salad reviews giving it a 5. Don't fake peoples' approval, fellas.	19	1	negative
Google Play store	com.epsyclinic.iwill	I had a great experience with the app and my therapist Ms. Radha. Would recommend this to everyone! :)	19	5	positive
Google Play store	net.appcolors.mental_test_quiz	Amazing experience with this mental health app. It gives the exact result which I expected. Thanks for making it.	19	5	positive
Google Play store	com.fatbelly.dealingwithdepression	I like this app..Dealing with Depression is for those who have been coping with depressed mood.. highly recommend it	19	5	positive
Google Play store	com.Psychiatry.pro	Helped with my anxiety when therapist was not getting much done, plus its free, its worked great for me.	19	5	positive
Google Play store	com.stayblessed.android.blessings	Easy to use and covers a wide range of issues , disorders and informative for anxiety, depression , fear.	19	4	positive
Google Play store	ar.com.fennoma.psicotest	Too much access required, didn't even open the app.Read the permission required... Gallery, Media, storage, location? What for? ðŸ™„	19	1	negative
Google Play store	com.moodtools.depressiontest	I'm 13 and it says I have severe depression and it also said I need to get help ....aaaaannnnnnddddd.... Yeah	20	5	not_relevant
Google Play store	com.byronsd.teste_depressao	Sad that apps are now the only thing that can help us to get over our depression, anyway good app	20	5	positive
Google Play store	com.recoveryrecord	Its like having a therapist on my phone. Its very thorough. I don't think I could make progress without it	20	5	positive
Google Play store	nl.japps.android.depressiontest	I have major depression for sure and it said I did, also I'm gonna work on getting therapy so yeah!	20	5	positive
Google Play store	br.com.youper	Update: dreadful, what's happened to the old Youper which was so helpful. This new version is just impersonal, standard rubbish.	20	1	negative
Google Play store	com.flowneuroscience.flow.droid	Ex Psychiatric Nurse 20 years depression . Great treatment and Cognitive Behaviour Therapy on the app . Highly recommend .	20	5	positive
Google Play store	th.go.somdet.psychiatric	The app is in Thai. It's a free app created by the Government of Thailand, for people with mental health issues.	21	1	not_relevant
Google Play store	org.minddiagnostics	this helped me a lot,i finally figured out what was wrong with me in such an easy way. thank you! :)	21	5	positive
Google Play store	com.appstronautstudios.anxietylog	This app is amazing it helps me to keep track of how I'm feeling so here's a 5 star review!! :-)	21	5	positive
Google Play store	it.ppndrd.pdtest2	Thank you for making me understand who and what I am. I have things now realizing to work on... Thank you	21	5	positive
Google Play store	br.com.youper	Hey thanks youper team for the app I love this one , can you guys include a section on dreams ???	21	5	positive
Google Play store	com.recoveryrecord	So many ideas about coping skills and affirmations. Very helpful. Hoping it will work in conjunction with a therapist to recover.	21	5	positive
Google Play store	net.appcolors.mental_test_quiz	Can't get past the first screen, it says click accept to continue but doesn't let you scroll down to accept it	21	1	negative
Google Play store	ar.com.fennoma.psicotest	I actually expect a detailed results. It's like my own little personal psychiatrist. Great interface. Simple enough questions. Overall AWESOME app.	21	5	positive
Google Play store	ar.com.fennoma.psicotest	Its a very basic diagnosis, but definetly helpful for people who lack the ability to notice changes in their own behavior.	21	5	positive
Google Play store	com.recoveryrecord	excellent app for recording eating habits, food logs that are ed recovery friendly, and recording emotions and thoughts especially intrusive ones	21	5	positive
Google Play store	com.adhd.adhdtest	I have adhd and i took the test and it said i dont so it does not work DO NOT DOWNLOAD	21	1	negative
Google Play store	com.cyberpsyc.welltrackapp	Missing ability to edit a mood check-in entry. Also would be nice to be able to edit timestamp for mood check-in.	21	4	negative	mismatch
Google Play store	com.stayblessed.android.blessings	So far the app seems very well-written, organized, easy to understand and use with lots of helpful information and course .	21	4	positive
Google Play store	com.Psychiatry.pro	Simple design and ui ,could do with more conditions but is sound in what it offers great app for trainee psychiatrists.	21	5	positive
Google Play store	com.Psychiatry.pro	Great app for help with depression the cbt resources are so helpful,love the app ,simple and effective for mental health problems.	21	5	positive
Google Play store	com.epsyclinic.iwill	It was a good experience for me and Ms Roopali has been a life saver, thanks to Iwill and Ms Roopali..	21	5	positive
Google Play store	com.epsyclinic.iwill	This is a best app for easy to use .this app has helped me a lot a very thankful to IWill.	21	4	positive
Apple app store	457360959	The best thing about this is it is not triggering for someone in eating disorder recovery. Itâ€™s also very user friendly	21	5	positive
Apple app store	457360959	This app has helped me a lot. I appreciate the developers and anyone else who created this app, you did great!	21	5	positive
Google Play store	com.moodtools.moodtools	Sometimes whenever I'm depressed, I get really weepy & then I hear that I bring things on myself to cause my depression.	22	5	not_relevant
Google Play store	ar.com.fennoma.psicotest	It's great and the weekly tips and the quote of the day is the cherry on top of the cake. Thank you!	22	5	positive
Google Play store	com.recoveryrecord	All I can say is WOW!! This app flows seamlessly and I am considering it as a valuable tool in my recovery!	22	5	positive
Google Play store	ar.com.fennoma.psicotest	Informative, I downloaded the app with an open mind and so far what I have read is spot on. Im super intrigued.	22	4	positive
Google Play store	ar.com.fennoma.psicotest	Have only done one questionnaire. Might come back after using the app more and change the rating. But so far so good.	22	3	positive	mismatch
Google Play store	ar.com.fennoma.psicotest	Suspicious App Permission Requirements... Why do you need access to my gallery? Why do you need to know my exact gps location?	22	1	negative
Google Play store	ar.com.fennoma.psicotest	It gives a great opportunity to test our own disorders in other aspect which is really helpful. This app is amazing..Thank you	22	5	positive
Google Play store	ar.com.fennoma.psicotest	Not a bad lil app here. Even with the ads BECAUSE and only because they are spaced almost perfectly in your tests.	22	5	positive
Google Play store	com.feartools.anxietytest	I like these apps. Although it breaks my heart to see the results and Ive been getting help for my issues... So	22	5	positive
Google Play store	com.flowneuroscience.flow.droid	My halo sport 2 neuroscience works still and i have a three year warenty can it be replaced or intergrated with this ?	23	4	not_relevant
Google Play store	ar.com.fennoma.psicotest	Well, my background is in psychology, which is why im attracted to things like this, but the test are fun, varied, and easy.	23	4	positive
Google Play store	com.recoveryrecord	Easy to use. Took a little while to find the meal planner. The reminders do not include the meal planned, only the time.	23	5	positive
Google Play store	com.Psychiatry.pro	I was not eager to go to psychiatrist the app helped me get the help I needed and get my mental health back	23	5	positive
Google Play store	com.Psychiatry.pro	I donâ€™t write reviews but a free ad free app for mental health in this time and age, thank you for the help	23	5	positive
Google Play store	air.com.samuramu.gg.oc	Unexpectedly effective. The only issue I have is the health section needs some work when it comes to addressing/acknowleging chronic pain and disability.	23	5	positive
Apple app store	457360959	This app offers so many helpful tidbits on your journey to recovery from overeating or eating disorders. Iâ€™m so glad I found it!	23	5	positive
Google Play store	com.feartools.feartools	I have OCD anxiety anger issues and depression and this is soooooo good I'm only 8 I have to go to a doctor ðŸ¤£ðŸ¤£ðŸ¤£	24	5	unclear
Google Play store	br.com.youper	It is a wonderful app and helper. But lately I can't even seem to load the app. It is start on the loading screen	24	3	unclear
Google Play store	com.moodtools.depressiontest	I've spent an hour this morning wondering how to tie a noose to the rafters in the attic. This app says I'm low risk.	24	2	negative
Google Play store	com.recoveryrecord	This app really has been helpful in showing patterns in my eating behaviors and offers excellent ideas for coping skills. It's also very user-friendly.	24	5	positive
Google Play store	org.minddiagnostics	I thought I just had depression and anxiety..so I did this.here I was diagnosed with bpd..then a was diagnosed with bpd by a professional..	24	3	positive	mismatch
Google Play store	com.appstronautstudios.anxietylog	I haven't been successful trying to keep a bullet journal but this has been a perfect version I can fill out on the go!	24	5	positive
Google Play store	com.Psychiatry.pro	I cant explain how much I benefitted to come to terms with my alcohol addiction problems and understand it and then get treatment then	24	5	positive
Google Play store	com.moodtools.depressiontest	This is very useful I have been trying different tests they all say the same so I'm probably depressed even though it's not high	24	5	positive
Apple app store	457360959	I find Recovery Record more and more helpful every day. The more I put into it, the more I get out of it. ðŸŒ¸	24	5	positive
Apple app store	975073063	U take ur test and get ur score. As u should but the if u want to do self care u need to pay	24	4	neutral	mismatch
Apple app store	666436210	i got a 23/27. i honestly am so confused on what it means but i know itâ€™s not good. iâ€™m only still a kid	24	4	not_relevant
Google Play store	com.recoveryrecord	This app has made me realize patterns in my eating that I was not aware of before. I have enjoyed using this app so far.	25	5	positive
Google Play store	com.morneaushepell.abiliticbt.prod	Yeah, this app sucks. It's basically just like "welcome! Now solve your problems by yourself but like write about it in the app". Completely useless.	25	1	negative
Google Play store	com.morneaushepell.abiliticbt.prod	You'll get nothing from this app. They don't checkit anymore as queues are too long. 5 dats after application i've not even recieved an acknowledgment.	25	1	negative
Google Play store	com.stayblessed.android.blessings	This is a good app for stress management, anxiety therapy and also help you to control yourself. this is a perfect anxiety self help app.	25	5	positive
Google Play store	com.epsyclinic.iwill	Iwill keep doing good work, you have been great help for Many. Thanks to my therapist Ms Roopali you have been such a great help.	25	5	positive
Google Play store	com.appstronautstudios.anxietylog	i really like this app. Its shown me how I've changed throughout the years. Wish you didn't need premium to get the full effect though.	25	4	positive
Google Play store	com.recoveryrecord	Very helpful to simply (or thoroughly) log how your day is going. It is helpful to someone who needs a routine to anchor his/her day.	25	5	positive
Google Play store	br.com.youper	Loved the app. It really helped with my anxiety but then of course they had to be greedy. If I could 0 stars I would.	25	1	negative
Apple app store	666436210	I got a 26/27 and I do need help. I've been getting help I keep retaking the quiz and I've been doing better now! :)	25	5	positive
Google Play store	com.app.metanoia	Couldn't even open it single test or subject despite uninstalling and reinstalling more than three times. Was really looking forward to using this app. So disappointing.ðŸ‘ŽðŸ‘ŽðŸ‘Ž	26	1	negative
Google Play store	ar.com.fennoma.psicotest	If you do it with transparency may received good advice. The questions maybe are little too easy to see it through. But in general, looks professional.	26	4	positive
Google Play store	com.iefimenko.mmpitrial	The test may be good but the English version has many questions that need a more accurate translation. Some of the questions are impossible to understand.	26	3	negative	mismatch
Google Play store	com.app.metanoia	This is an amazing app very informative, covers a broad spectrum of mental health issues. Great format easy to use and easy to understand. Thank u	26	4	positive
Google Play store	com.recoveryrecord	I love this App it makes me aware and accountable for my eating choices and how I am feeling around food before and after ive eaten.	26	4	positive
Google Play store	com.appstronautstudios.anxietylog	Great app, done alot for me seeing where I started off and where I am now and this app alot in that turn around so thankyou	26	5	positive
Google Play store	com.recoveryrecord	Love the app. Would love if there were a community connection option. Maybe it could be modeled after Kind Words to keep things positive and specific.	26	4	positive
Google Play store	com.appstronautstudios.anxietylog	This app has potential. It needs a place to journal freely, write about whatever is on your mind. It instead had trackers that ask you questions.	26	3	neutral
Google Play store	com.Psychiatry.pro	Couldnâ€™t have done it without this app,sometimes you need just a nudge and this app provided just that loved the CBT material for depression and anxiety.	26	5	positive
Google Play store	com.epsyclinic.iwill	This is the best therapy app and it is also user friendly. Sessions with Radha Ghanekar were very good, she helped me attain a constructive mindset.	26	5	positive
Google Play store	com.epsyclinic.iwill	Ms. Anuja Shah has been a great counselor...she is very insightful, very methodical n guided me well . Sessions with her have helped me a lot .	27	5	not_relevant
Google Play store	ar.com.fennoma.psicotest	GREAT Test App... Results are Accurate..my own mini Temporary Therapist ...But End of Session Can't Collect my Progress & Results ...without Unwanted Pop up Adds...Gives me Headache..	27	3	positive	mismatch
Google Play store	br.com.youper	Was perfect back when it was usable. Now every is behind a 100 buck a year paywall. Absolutely heartbreaking and has actively damaged my mental health progress.	27	1	negative
Google Play store	br.com.youper	Unfortunately this app cannot be used anymore as nearly all features are behind a paywall. Try Intellect, some features are free there and it helps too. :)	27	1	negative
Google Play store	com.recoveryrecord	This app has been a huge step in my recovery. It's easy to use and it has everything I need to stay accountable and aware. Highly recommend.	27	5	positive
Google Play store	it.ppndrd.disturbidellapersonalita	I purchased No ADS and yet ...there are ads. Otherwise I really like the relax feature. It's hard to use it with ads flashing at you though.	27	2	negative
Google Play store	com.personalitytestcozystudios.mentalhealthtest	Horrible app! So many misspellings, I couldn't count them all! The "result" of your tests make no sense, and you HAVE TO upgrade to get any information.	27	1	negative
Google Play store	ar.com.fennoma.psicotest	I've chosen this app as I myself am a psychotherapist, it is quite simple but efficient. I very much recommend it for the purpose of self analysis.	27	5	positive
Google Play store	ar.com.fennoma.psicotest	It is great app I have ever seen. I love it I am student and I learn many things from it. I appreciate the hard work of developers.	28	5	positive
Google Play store	com.feartools.anxietytest	This app is very accurate I was diagnosed with serve anxiety it it was able to tell me I might have it so to me it's pretty good	28	5	positive
Google Play store	com.recoveryrecord	It really has made me aware of u healthy eating habits I have. Realizing this has helped to see I have a lot of work to do yet.	28	5	positive
Google Play store	ar.com.fennoma.psicotest	I use this app everyday and love it's constructive feedback. My only issue (if you could call it that) would be the daily quotes are repeated too frequently.	28	4	positive
Google Play store	br.com.youper	Can't do anything without premium. And I put the lock on it and instead of it unlocking it sits there loading never opening. 100% dissatisfied. Do not recommend.	28	1	negative
Google Play store	com.recoveryrecord	It's a good way to link in with your Doctor. It's nerve racking to do on a personal aspect, but the app is easy and smooth to use.	28	5	positive
Google Play store	com.moodtools.depressiontest	Its amazing, unfortunately I came our as severe depression/ anxiety , if anyone is stuck and needs to find out if they're depressed I highly recommend this app	28	5	positive
Google Play store	ar.com.fennoma.psicotest	Awesome App.. I would definitely recommend this app who needs proper advice for certain things which would not be able to share it with anyone else.. thanks ..	28	5	positive
Google Play store	com.excelatlife.depression	This app is so helpful in dealing with my depressions! The cognitive diary is a fantastic way to deal with emotions and re-channel my negative thoughts! Love it!!!	28	5	positive
Google Play store	br.com.youper	Really sad about the direction this app has taken since the last update :( Hope the developers actually listen to the hundreds of displeased customers. I'll be uninstalling	28	1	negative
Google Play store	ar.com.fennoma.psicotest	Its a good starting point for anyone unsure their situation or just need confirmation..If the Dev keeps the information in app updated this will remain a solid tool..	28	5	positive
Google Play store	com.epsyclinic.iwill	I am so glad I found this in the right time. Been to several therapists before but somehow only at Iwill, I found someone who really gets me.	28	5	positive
Google Play store	br.com.youper	Earlier versions were top notch, five star rating. I find the new version unintuitive, extremely slow, and very limiting. Hope the app would evolve to be better soon.	28	2	negative
Apple app store	457360959	Really helpful! Written logs are so much harder to remember and this one gives motivational quotes and allows you to connect with your team! Wishing recovery for all!!	28	5	positive
Google Play store	nl.japps.android.depressiontest	Its a really good app, and im a kid with depression. When i told my parents they didn't believe me, anyways i got 24(severe). I won't say my problems.	29	5	not_relevant
Google Play store	org.minddiagnostics	It offers to send results to your email but it's not sending mine. I've checked my inbox & spam box but nothing is there. It's overall easy to use	29	3	unclear
Google Play store	com.epsyclinic.iwill	Roopali performed family and personal counseling and is very talented. Her approach is very much common sense and magnetic. She helped me establish some ground faults in my life.	29	5	not_relevant
Google Play store	com.recoveryrecord	It's really helping me a lot to cope with my ED, and understand its patterns. I'm linking my psychologist so he can be aware of my behaviors and thoughts.	29	5	positive
Google Play store	com.morneaushepell.abiliticbt.prod	It's geared towards dealing with Covid -19 anxiety, which didnt really apply to me. I recommend getting a therapist instead of relying on this app if at all possible.	29	2	negative
Google Play store	com.moodtools.moodtools	I downloaded this app years ago and continue to keep it because of the meditation videos. They are truly wonderful and helpful at any time of the day ðŸ‘Œ	29	5	positive
Apple app store	1276818064	Sometimes you can answer a test with mostly â€œnoâ€ responses and itâ€™ll still tell you that you are high the disorder or trait... makes no sense. Not completely trustworthy.	29	3	negative	mismatch
Apple app store	1190144100	Iâ€™ve been using the app daily for about a month now. I love the NeuroTunes and often listen throughout my workday for better focus and stress relief. Highly recommend.	29	5	positive
Google Play store	com.moodtools.depressiontest	I know this is not completely accurate but I cannot get professional help so I took this test. I got moderate as soon as i can i will get help.	30	5	not_relevant
Google Play store	com.morneaushepell.abiliticbt.prod	Basically set you up with an appointment then they don't call you, it's the same story with all mental health assistances out there, if you don't have money, Go Away!	30	1	negative
Google Play store	com.recoveryrecord	Easy to use; really good for people with disordered eating. No macros or calorie counting, and you can take photos of plates if you don't want to type it out!	30	5	positive
Google Play store	ar.com.fennoma.psicotest	As a therapist myself, I find this app helpful in providing the general population with information and helping suggest the proper steps forward if there is anything significant going on.	30	5	positive
Google Play store	com.Psychiatry.pro	Great app productive app upto you to help yourself loved the self help personal development programmes, they are so detailed surprised these are available ,more people should know about it.	30	5	positive
Google Play store	com.Psychiatry.pro	Found this mental health app very useful and its not I havenâ€™t tried the more popular ones like mindspace and betterhelp.Plus its free and no ads how good is that.	30	5	positive
Google Play store	br.com.youper	This app is everything, I feel like I owe it more. I've been using it for three years and I've noticeably changed for the better, as it rewires your thinking.	30	5	positive
Google Play store	com.appstronautstudios.anxietylog	I love that you can talk or type your experience. Each day that you choose to journal then provides a log where you can reflect upon, and monitor your progress.	30	5	positive
Apple app store	457360959	Blown away Thorough Practical Incredibly flexible to personalize Very sound basis in current treatment modes Still exploring all its logs, prompts, tips etc. But Canâ€™t say enough good stuff. What a hopeful helpful progra	30	5	positive
Apple app store	1244360418	EDs have a way of convincing you that youâ€™re fine. This test is useful if youâ€™ve deluded yourself to the point where youâ€™re unsure what behaviors are normal vs disordered.	30	5	positive
Apple app store	457360959	i think anybody with an eating disorder who canâ€™t get professional treatment needs to get this app itâ€™s so helpful especially if you have no one else to motivate you	30	5	positive
Google Play store	com.appstronautstudios.anxietylog	I really enjoy this app. I keep all of my thoughts and feeling all organized with this app. Its nice and easy to use and I definitely recommend to all ages.	31	4	positive
Google Play store	org.minddiagnostics	Love it, I have a bit of everything going on in my mad head, some of the most important people in history were bonkers so I will not get too concerned.	31	5	positive
Google Play store	com.fatbelly.dealingwithdepression	Itâ€™s easy to read, easy to complete workbook and very helpful so far. If you or a loved one is suffering from depression, this might be the help youâ€™re looking for.	31	5	positive
Google Play store	com.epsyclinic.iwill	This app is Very easy to use and very good experience.I have seen amazing improvement in my mental health.it's amazing to be able to have access to therapy from home .	31	5	positive
Google Play store	br.com.youper	It's an incredibly great app. Super helpful. Unfortunately, after the update it's so slow it's barely usable. So frustrating! Edit: It works fantastic now, thanks developers! Keep up the good work!	31	5	positive
Google Play store	com.flowneuroscience.flow.droid	Am finding this treatment quite good. Have previously used Transcranial stimulation which helped but was vety expensive. This is good as an alternative to that. Has helped lift my very low mood.	32	5	positive
Google Play store	com.mybrainsolutions.mybrainsolutions	This App is easy to use. The exercises are fun and helpful. I learned more about myself, my strengths and areas I can improve. It's a fun way to train your brain.	32	5	positive
Google Play store	com.morneaushepell.abiliticbt.prod	Very poor app, misleading its basically a self-study CBT app that isn't running like it should. I really hope that this isn't government-funded because if so its a waste of public money.	32	1	negative
Google Play store	com.iowave.drmind	Extremely useful app for a very crucial aspect of our lives. Mental health is equally important. High time people take it into consideration and keep it in check. Great work. Kudos ðŸ‘	32	5	positive
Google Play store	br.com.youper	Used to love it, now it's just all about the money. So sad, I have to just delete it. Lost all progress and now everything useful costs money and I have non.	32	1	negative
Google Play store	com.fatbelly.dealingwithdepression	Encourages the depressed person to take personal responsibility for their feelings, thoughts and actions. Focus on changing actions to change thoughts and feelings. From depression to action to gratitude, mindfulness and meditation.	32	5	positive
Google Play store	com.epsyclinic.iwill	This app is great and their services are satisfactory . My assigned therapist was Radha and she helped with me to deal with my issues . It was an insightful experience .	32	5	positive
Google Play store	com.recoveryrecord	This has been absolutely invaluable in helping and supporting me on my road to recovery. It's easy to use and gives great insight into my eating behaviours and thoughts. A brilliant tool!	32	5	positive
Google Play store	com.recoveryrecord	great app & was helpful for me before I started my iop treatment, but definitely in need of a little updating. it looks like it was created in 2010 & never touched again	33	4	unclear
Google Play store	com.recoveryrecord	Only just started using the app and absolutely love this tool. I love the prompts to use coping skills,positive affirmations and breaking unhelpful and untrue narratives whilst building a healthy relationship with food.	33	5	positive
Google Play store	ar.com.fennoma.psicotest	I learned alot from this app. I dont think all of it is an exact science. Mind/physical symptoms need to be separated to get a better diagnosis...i believe. Otherwise this app is helpful.	33	4	positive
Google Play store	com.iowave.drmind	I can't even get the app to move past the sign up screen. I've Uninstalled and reinstalled and it still just gives me a loading screen and won't let me even sign up.	33	1	negative
Google Play store	br.com.youper	Just aweful, my eyes couldn't concentrate on anything they were saying and what I could read only made me angry. The answers I wanted to put down simply weren't there. Would not recommend.	33	1	negative
Google Play store	com.epsyclinic.iwill	User interface is very easy to use, i have taken therapy from Rupali, I found her pretty helpful and I ensure she and the app will help you a lot. Thank you Rupali.	33	5	positive
Google Play store	com.dtest2	It's a great app and like the 12th one I took just waiting for one to say no but suprise there all yes and they all say severe being 11 is hard huh	33	5	positive
Google Play store	br.com.youper	Free for seven days, then $90 a year? LMAO! Yeah, how about...NO! Real sneaky of you to expose that AFTER I signed up. This ap is getting tossed in the bin RIGHT now.	33	1	negative
Google Play store	com.newandromo.dev7998.app175700	Terrible, it's basically a link to a site, not easy to use and I'm not a stupid person!, try to find the test was a pain, navigating a random Psych Central website ðŸ™„ðŸ™„	33	1	negative
Apple app store	1052216403	I use this frequently and enjoy the two week insights. The negative emotions & situations emotions could use some more variety like worried or anxious. Other than that a fine mental health application.	33	5	positive
Apple app store	666436210	She kept making me feel like my thought werenâ€™t important. I hope the creators fix this. If I could give it 0 stars I would. People donâ€™t waste your storage on this app.	33	1	negative
Apple app store	457360959	I am a fairly new user to the app and it has already helped me be more mindful. It allows entry of feelings and offers helpful suggestions for dealing with emotions and struggles.	33	5	positive
Google Play store	com.epsyclinic.iwill	My session was with, Anuja Shah. She was a very good therapist, compassionate and caring. I had a very good experience with her and I found her sessions very useful. Thank you Anuja ðŸ™	34	5	not_relevant
Google Play store	air.com.samuramu.gg.oc	I love the app but it keeps crashing on me. I've installed it several times and now I can't even use it. It's super helpful but if I can't access it then it's pointless.	34	1	negative
Google Play store	br.com.youper	This update sucks. You have to search for the im feeling. When I'm having a hard time that makes it worse. I don't whos feedback was used but that was not a good idea.	34	1	negative
Google Play store	com.quiz.psychology.test.dissocial.personality.disorder	I only downloaded it to make a review. This test is rude to people with DID. If you are concerned you may have DID then don't take this. DID is not a violent disorder.	34	1	negative
Google Play store	com.UnitedFor.Her	I wish it was more obvious it's only available to residents of Canada & India, as that would've saved me the effort of unnecessarily downloading it (I'm from Australia, so it's useless to me).	34	3	negative	mismatch
Apple app store	457360959	I love this app. Here are two things Iâ€™d like to see added. (1) The ability to type in your own response as to your emotion. (2) An area where you could record exercise.	34	5	positive
Google Play store	com.recoveryrecord	i really like this app. Ads are very minimal, although it is information that they rather have, than including annoying ads. The app hs very detailed options which help in individual symptoms, struggles and cases.	35	5	positive
Google Play store	br.com.youper	Used to have this app to log my emotions and get a better understanding of my mental state. Upon redownloading the app I see it has been reduced to a cash grab. A total pity.	35	1	negative
Google Play store	com.excelatlife.depression	In previous versions of these apps the audio would not connect to the internet thankfully that bug has been fixed and now it's able to connect and I like the new user interface thank you.	35	5	positive
Google Play store	com.UnitedFor.Her	Amazing app! Had a great time chatting with the ai virtual assistant. I could easily take a test to find out whether I had anxiety or not, and find help. Looking forward to more updates!	35	5	positive
Google Play store	com.epsyclinic.iwill	Amazing app, very feasible even the counselors are well qualified.My therapist Roopali was very polite and an empathetic listener. She allows me to vent out my emotions and helps me to deal with my issues.	35	5	positive
Google Play store	com.iowave.drmind	Very helpfull app from this i can controll my mind to get rid of bad things definitely recommend to other user and share this app on other platform to get rid of bad health problems	35	5	positive
Google Play store	br.com.youper	You can't do anything in the app without paying. It's like those weight loss apps. According to this only people with money have a right to mental health help. Would not recommend unless majorly improved.	35	1	negative
Google Play store	br.com.youper	It was a great app, but it became paid and 90 euros + tax (a year) is way too expensive for me. I used to use it every day before it became a paid app.	35	1	negative
Apple app store	1012822112	I have only been using this app for 3 days and it is already changing my mood in a positive way! When I was texting a hotline they recommended this, Iâ€™m so glad they did!	35	5	positive
Apple app store	1052216403	Itâ€™s the only app I actually look forward to the notifications for. The reminders are helpful in taking a step back and reflecting on how you feel. Looking forward to using it more and more.	35	5	positive
Google Play store	com.mybrainsolutions.mybrainsolutions	Great app for insights into my own mental wellness. I can see the progress I'm making as I continue to use the exercises and tools. NeuroTunes and breathing exercises are great for focus, relaxation and sleep.	36	5	positive
Google Play store	com.iefimenko.mmpitrial	Terribly translated. Most questions don't make sense in English. There are no actual results, just an undefined graph with zero explanation. Wasted 10 minutes of my life. Absolute garbage, Buzzfeed quizzes are more comprehensive and understandable.	36	1	negative
Google Play store	com.flowneuroscience.flow.droid	A very very good app. I never write review before as I think it's kinda annoying but I couldn't thank enough for those who make this application . Thank you, hope you live a wonderful life	36	5	positive
Google Play store	com.Psychiatry.pro	Do NOT use this app to do any of the following in ANY capacity: to try to self diagnose yourself. To try to diagnose someone else. Please go to a licensed doctor and/or mental health professional.	36	1	negative
Google Play store	ar.com.fennoma.psicotest	Too many adds per test. There were 4 in my test 1 banner ad. And 3 that took me out of the test. I may use again but over time this would cause me to yeet	36	3	negative	mismatch
Google Play store	com.recoveryrecord	I love that it sends you the reminders to log your food regularly it kind of reminds me to eat. I love that it also logs emotions so you can go back and see your progress	36	5	positive
Google Play store	com.epsyclinic.iwill	The app is easy to use . My therapist Radha helped me through a hard time with her suggestions . It was easy to undergo therapy and also after each session always felt lighter and content	36	5	positive
Google Play store	com.fatbelly.dealingwithdepression	Highly recommended! This app shows you how to uncover, discover, and discard what is blocking you from feeling and living great! Must read for anyone practicing CBT. TEAM CBT is the future of Cognitive Behavioral Therapy!	36	5	positive
Google Play store	com.newandromo.dev7998.app175700	We we're insulted to read within the first paragraph of D.I.D "one or more distinct identities a person believes to exist within themselves". Believes! You mean to tell us we've been make believing our entire lives!	36	1	negative
Google Play store	br.com.youper	I initially reviewed this at 5 stars and recommended it anytime I had a conversation with a friend about mental health. I have to add my voice to those saying this update has ruined the app.	36	2	negative
Google Play store	com.epsyclinic.iwill	My experience with Anuja has been extremely helpful and i would strongly recommend consulting her for any anxiety and depression related issues. She not only understands the problem, but also help in coming to possible viable solutions.	37	5	not_relevant
Google Play store	com.epsyclinic.iwill	It Was a wonderful journey with iwill and Roopali. It wasnâ€™t easy to share your pain with anyone but she gave me enough space and I started feeling comfortable.. iwill is doing great work, Keep it up.	37	5	positive
Google Play store	com.recoveryrecord	Every day it seems I find a new tool to help me in my recovery on this app.I would have given it five stars but sometimes the reminder alarms to eat meals and snacks doesn't go off.	37	4	positive
Google Play store	ar.com.fennoma.psicotest	I haven't had a chance to really check it out before it asked for my feedback. There seems to be a lot of ads so that's why I only gave it 3 stars. Will update if needed.	37	3	neutral
Apple app store	457360959	Iâ€™m liking this app a lot! When Iâ€™m having a negative feeling I stop, log it and by the time Iâ€™m done logging, the moment has passed. This is great, transparent accountability. Iâ€™m enjoying this so much!	37	5	positive
Google Play store	com.recoveryrecord	Great way to track food when counting calories is triggering. Allows for a mindful diet tracking and does include the data, but only if you choose to see it. I can even share my info with my counselor.	38	5	positive
Google Play store	com.recoveryrecord	Extremely helpful! Its great to be able to connect with my dietician and have the accountability piece. Its also really helpful to be able to get feedback so that I have more confidence in my ability to portion	38	5	positive
Google Play store	br.com.youper	What happened to this app? It was so great about a year ago, free mood tracking, free tests, and actually told you very insightful things and did help improve your mood. But now everything is behind a paywall??	38	1	negative
Google Play store	br.com.youper	super messed up how you have to pay for everything now, I was having issues again for the first time in a while so I downloaded it because it really helped last time and now everything is restricted	38	1	negative
Google Play store	it.ppndrd.disturbidellapersonalita	I have been formerly diagnosed by professional psychologists with each disorder as depicted within these results! To my who take out of curiosity or boredom, consider cross-reference with a professional if results suggest the presence of a disorder	38	5	positive
Google Play store	com.fatbelly.dealingwithdepression	I would recommend it to anyone and everyone. Even if they don't have issues with depression or anxiety. Now that I've read it, I am frequently noticing my thoughts and how they are get in my own way.	38	5	positive
Google Play store	br.com.youper	Frankly, I'm amazed an app like this can exist without ads or a subscription service. I'm not sure if an AI can truly replace a human when it comes to treating mental health, but Youper is certainly trying.	38	5	positive
Google Play store	br.com.youper	I really want this app to go back to how it was before. The AI would converse with you and it was much easier to navigate. I find that the new layout isn't conducive to effective anxiety therapy.	38	2	negative
Google Play store	com.iefimenko.mmpitrial	Wording of questions is horrible like someone just threw the question into Google translate and took what ever popped up. Full of double and triple negatives that make it very hard to determine what the question is asking.	38	1	negative
Google Play store	com.epsyclinic.iwill	I really liked how Dr. Preeti supported me through my difficult phase . Was like talking to a friend. Could say anything and everything to her without any judgement. She really helped me get better. Thank you Dr. Preeti	39	5	not_relevant
Google Play store	org.minddiagnostics	It's cool but NOT AN ACTUAL DIAGNOSTIC TOOL!! the only way to get a diagnosis is by seeing an actual health professional. Also the counseling services seem free but are not. There could be more mental illnesses as well.	39	4	negative	mismatch
Google Play store	br.com.youper	Changed my review because I did find the app helpful, and after I got charged prior to payment, it got fixed and I'm thankful they were able to quickly get the situation sorted out and give me a refund.	39	4	positive
Google Play store	br.com.youper	I prefer the old version, the new update is just bad and as someone who is broke and can't afford the subscription I can't even talk to the AI for free, I'm forced to go look for other applications.	39	1	negative
Google Play store	com.overcomingpain.sleeprestore	Only used it once so far. Really wish there was a permission setting to allow it to play even when phone is on do not disturb. Seems counterproductive to have to switch that off in the middle of the night	40	3	negative	mismatch
Google Play store	ar.com.fennoma.psicotest	Full screen ad during a test. Ad was hard to remove and tried to get me to go to play store while I tried to exit it. I uninstalled app because this level of adds makes it worthless to me.	40	1	negative
Google Play store	br.com.youper	The app now is confusing and stressful to navigate, and I feel it doesn't do as much as the older version. The new update is cluttered and overwhelming, and a step backward from the original chat about your feeling function.	40	2	negative
Google Play store	com.recoveryrecord	Can be anonymous, very detailed logging, can connect to clinician, nice reinforcement from cute animal pictures and affirmations. Can check in on ED symptoms, find/log triggers, track mood. I can't believe this is free, it is way better than expected.	40	5	positive
Google Play store	com.mybrainsolutions.mybrainsolutions	Using total brain has given me valuable tools to self manage my chronic illness. I have noticed many improvements in my mental and physical wellbeing after following the exercises and readings that have been assigned to me after completing the assessments.	41	5	positive
Google Play store	br.com.youper	new update changed the whole aspect of the app, for the worse. I used this app to jot down hoa i feel and what to connect that to and now the option to seems like its Gone. Terrible to see that.	41	1	negative
Google Play store	ar.com.fennoma.psicotest	Six ads in a single 30-question test. No thanks. A longer ad after each test would make more sense, but it seems the developers are as greedy as the rest. Also nags constantly to review the app, so here I am.	41	1	negative
Google Play store	br.com.youper	This app was great, it was an easy to use mood tracker with a journal function but now it's all blocked behind a pay wall. It's a shame a good idea meant to help people got turned into a cash grab.	41	2	negative
Apple app store	457360959	this is the first app iâ€™ve found thatâ€™s actually made me feel better and even though itâ€™s literally an app and not a person, itâ€™s so detailed that it makes me feel cared for. whoever made this is doing amazing things	41	5	positive
Apple app store	457360959	This has really helped me kickstart my recovery. It allows me to track my food in a healthy way - without a focus on numbers. Itâ€™s really nice to reflect on my mood and emotions around meal times using this app.	41	5	positive
Google Play store	br.com.youper	I have been using this for more than a year now, and it has helped a lot to accept my feelings. However the new update (9.x) kinda broke the jurnaling feature and the ui is laggy so I went back to 8.06	42	3	positive	mismatch
Google Play store	br.com.youper	It started as an awesome app, now it gets worse with every update. The subscription price hit the ceiling and now they even hide the simple single-answer emotion tracking behind the paywall. Greedy owners trying to turn it into a cashcow. Uninstalling.	42	1	negative
Google Play store	com.morneaushepell.abiliticbt.prod	Does not help at all. Was most likely designed by individuals who have never suffered from depression or mental health issues. The counsellors just congratulate you after completing each useless module and move on to the next one. Don't waste your time.	42	1	negative
Google Play store	com.excelatlife.depression	Myself it helps so much! Especially in the stressful times when my depression was getting worse. Before the pandemic I would use on nights when I couldn't fall asleep and during a migraine or after a seizure great to help me relax.	42	4	positive
Google Play store	br.com.youper	The old youper was awesome. It used to help me take down the mental log of the day and plan ahead + also helped in tracking mood. The new app is terrible. Just paid things and terrible suggestions which doesn't flow well.	42	1	negative
Google Play store	br.com.youper	Everything is locked behind a paywall... doesn't feel like the ddvelopers truly want to help more so make some $$$ which is fine but atleast have some free content an not just put someone through signing up just to have everything locked.	42	1	negative
Apple app store	457360959	I have been looking for a way to have more mindful eating. This app is really beautiful. I have only used it for a few days, but God is using it to bring me a lot of peace. Very Simple to use.	42	5	positive
Apple app store	457360959	The functionality and options on this app are amazing. Iâ€™ve never seen another app that has so many tools and mechanisms for logging and tracking behavior as well as providing psychological support and guidance. Highly recommend to anybody struggling with disordered eating.	42	5	positive
Google Play store	com.fatbelly.dealingwithdepression	I really like this app. It helped my daughter divert her thoughts. Finally something written for people who need to something to help their thoughts. Itâ€™s not written that it is all technical and it just light and very useful. Loved this app.	43	5	not_relevant
Google Play store	br.com.youper	I don't like the new layout, i prefered it when youper greeted you and I love how accessible and well explained the personality DNA was. I'mma search for an alternative. I'll give it 2 starts because you still get a lot for free.	43	2	negative
Google Play store	ar.com.fennoma.psicotest	I am enjoying the time I spend playing this app. It feels like a game you can't lose because you play with the app. The app is a very friendly competitor. And, the test results are still nice, even if you are not.	43	5	positive
Google Play store	com.fatbelly.dealingwithdepression	Content exactly reads as per the name of the App. Dealing with depression, why do we get depression, how do we overcome such depression in terms of both physical & mental ways. English is easy understandable in such a way it is demonstrated.	43	5	positive
Google Play store	com.recoveryrecord	Love this app helps me and my team work hard at the specific things and areas we need to. Gives team the support to chat and suggest thoughts and ideas and track many things about me that needs to be shared to recover.	43	5	positive
Google Play store	br.com.youper	honestly I would have liked the whole update of the app. It's cooler and not harder to use at all, but if this update means that literally everything on the app is on payment... it's not worthy to use. it's not even cheap.	43	1	negative
Apple app store	1052216403	This app is so well designed. I have ever had an app which I love to see the notifications. I enjoy answering the questions and the report is very informative. It helps me to check in with my feelings and emotions. Extremely helpful!	43	5	positive
Google Play store	com.recoveryrecord	Excellent app helps me when I am struggling with eating issues and reminds me when to check in. Its not too strict or sarcastic made with care and in my opinion they looked at an individuals needs when developing advice and app. 5 ******	44	5	positive
Google Play store	ar.com.fennoma.psicotest	I am completely surprised. It's not a bunch of bs. It's actually very helpful and easy to understand. It also assist with providing solutions to what ever problems you may have. Love it! I would give it 10 stars but it only offers 5.	44	5	positive
Google Play store	com.recoveryrecord	Generally good and useful. Recently the app has not been allowing me to scroll all the way down to the end of the current month in the "calendar" view--kind of annoying because I can't easily see my log frequency for the week. Please fix	44	3	negative	mismatch
Google Play store	br.com.youper	I recently had to delete my Google account and got a new one so I lost my previous free premium features that I got since I have been an early user ðŸ˜“ I can't buy it but if you can I definitely recommend Youper!	44	3	positive	mismatch
Google Play store	com.epsyclinic.iwill	I have been taking the session from past two months. And the therapy has given me support I need mentally and emotionally. Preeti ma'am has been supportive throughout. I am so stable emotionally and mentally now than I was 2months ago. Thanks to IWill	44	5	positive
Google Play store	com.fatbelly.dealingwithdepression	I love this app. It's beautifully designed. Chock-full of exercises and experiences, it's layered out in a way that is not going to overwhelm teens. The app is authentic, warm, encouraging, positive, and powerful. I'm recommending it to every parent and therapist I know.	44	5	positive
Google Play store	com.epsyclinic.iwill	Very easy to use app . This is a portal for effective therapy from professional therapists . I had sessions with Radha Ghanekar , she helped me to manage my emotions by assigning different tasks which helped me to gain better perspective as well.	44	5	positive
Google Play store	br.com.youper	What is there to review? I was expecting at least there would be some activity that can be accessed as a new user. But all it does is just asking for money even for the assessment. Only deserve star just because of nice introduction.	44	2	negative
Google Play store	br.com.youper	I use to love this app but they changed so much about it that it is overhwhelming now. I just had to delete it. It was too busy, too many tabs and options and pop ups. I can not recommend this anymore. It is sad	45	1	negative
Apple app store	1052216403	The questions are helpful if your just getting started. Once you have a solid idea whatâ€™s going on with you, the questions arenâ€™t needed. Highly recommend for new journal needs. Past that, there are apps that have better analytics built in and offer more customization.	45	4	positive
Google Play store	ar.com.fennoma.psicotest	I only tried one quiz so far.. but seems good .. intellectual inquizitive questions with leading you to answer in a certain manner or fashion.. I like it.. and the response or result of the quiz said I'm an emotionally balanced individual.. I loved that part!!!	46	5	positive
Google Play store	com.logicminions.www.mentalhealthtest	I wont recommend this app even if u feel like u dont have that problem and ur score is low . they still tell that this level is very famaging and. Bla bla ....kinda like u get Same result explination nomatter what ur score is ..	46	1	negative
Google Play store	com.epsyclinic.iwill	I took therapy with iwill and my experience was extremely good and the therapist was understanding and helped me to grow as an individual I am really thankful to iwill and ofcourse my therapist Devisha batra.keep helping and encouraging everyone as you are doing tremendous job.	46	5	positive
Apple app store	457360959	This app is great as a daily tracker that doesnâ€™t count calories and exercise. I can connect to my clinician, and she can comment on things specifically. Some of the stuff, like the quotes, can be a little cringe, but thatâ€™s okay. Sometimes you need that.	46	5	positive
Google Play store	ar.com.fennoma.psicotest	The first set of questions i had answered were the addiction and drugs ... I do not have this issue any longer i am in recovery but i wanted to see what this was all about so it was sorta experimental for me just to see ....	47	4	not_relevant
Google Play store	ar.com.fennoma.psicotest	ðŸ¤—ðŸ’¯I would VERY HIGHLY RECOMMEND this App!!ðŸ’¯ðŸ¤— Very beneficial for daily use and improvement... Especially during COVID-19!!ðŸ˜Š Very informative!! I like how they test you first and then afterwards they give you VERY HELPFUL advice and ways to help you improve. â¤ï¸ I absolutely love this app!	47	5	positive
Google Play store	br.com.youper	Used to be for free, and was wonderful..but now, it is all about the cash. Just when I need help the most Lost everything I own. Laued off 4.5 yrs ago. No money. Would have appreciated usomg this wonderful app.for real help. Sad they changed their priorities.	47	2	negative
Google Play store	br.com.youper	I've used this app for many years, I remember it specifically stating it was free to use to test the product and I am so excited to see that youper had had such success and to be thriving and growing. Thank you for not selling user data	47	5	positive
Google Play store	br.com.youper	My rating used to be 5 stars, but since the update, the app is significantly slower and has been crashing all the time. I can see how the update could have made improvements, but I haven't been able to fully experience them. I miss this app ðŸ˜­	47	5	negative	mismatch
Google Play store	com.recoveryrecord	I am really enjoying the app. I would recommend you have a place to select what your issue is. This was recommended to me due to the opposite issue as it was intended but it is helping me with thinking about how and why I am eating.	47	5	positive
Google Play store	ar.com.fennoma.psicotest	Verry informative, and helped me realize certain areas in my everyday life that i need to change in order to better myself. Great self help and loaded with information that i completely forgot is important to sustain a healthy relationship with my self and others. Great app.	47	4	positive
Apple app store	457360959	This is the only app I will ever use to log food from here on out. Iâ€™ve learned a lot about myself and I really appreciate the encouraging notifications. Iâ€™ve shared it with other friends who struggle with disordered eating but arenâ€™t yet working with a professional.	47	5	positive
Google Play store	com.appstronautstudios.anxietylog	Pretty simple which I appreciate. Although I wish I could edit the symptoms. Some I don't ever experience and there are a couple I do experience that aren't on the list. Otherwise it's been very helpful to track frequency and so far my favorite of the anxiety apps.	48	4	positive
Google Play store	com.iefimenko.mmpitrial	Comprehension is iffy on some questions & therefore may arguably render the results unreliable or inaccurate; however out of respect for the time and effort put into creating & sharing this completely free option, I happily give 5 stars to reward their selfless & generous act. Thank you.	48	5	negative	mismatch
Google Play store	com.epsyclinic.iwill	Dr. Preeti is so kind and lovely to speak to. It was very easy to share my problems with her. I will app is also very convenient to use. I look forward to my sessions with her and she has really helped me find my peace of mind.	48	5	positive
Google Play store	com.fatbelly.dealingwithdepression	As someone who has survived severe suicidal depression, I can tell you from my own experience that this app works to change negative depressive thought patterns. This app is straightforward in its approach, enabling you to learn skills that will serve you well in your mental health recovery.	48	5	positive
Apple app store	457360959	this app is so helpful. if anyone that is struggling sees this, please try to use this app. iâ€™m proud of you and i love you. you are cared about. i know it seems so hard but recovery IS possible, and i know you can do it! <3	48	5	positive
Apple app store	457360959	Clearly designed to actually help me, not sell me anything. Such a relief. Love that I can author my own Coping Skills when I realize them, and have them presented to me later when I need them. The Coping Skills provided are also excellent and full of empathy. Thank you!	48	5	positive
Apple app store	457360959	This app is designed for people with eating disorders but is great for anyone who wants to eat more mindfully. It lets you track meals without looking at calories or carbs or obsessing over how many tenths of a pound youâ€™ve lost. Also good tools for tracking mood.	48	5	positive
Google Play store	br.com.youper	Downloaded while browsing for mental health apps, every single thing is locked behind a paywall - from calming sounds to tracking your mental state - so I uninstalled it. There is /nothing/ that's available for a free user aside from the fact that you can download it for free.	49	1	negative
Google Play store	br.com.youper	I like this app, but with the update(s), the bot started fixating on this being something that entrepreneurs and athletes might benefit from. I didn't know that's what mattered. Apparently mental health is just a thing you do to make more money? I don't know. I don't like it.	49	2	negative
Apple app store	1052216403	An opportunity to keep a safe entry of your thoughts and preoccupations, clean layout, notifications are consistent and motivate me to take a few minutes to do what they say, reflect. Wish there were more mood options for those of us with a struggling budget. Great app, highly recommend	49	5	positive
Google Play store	br.com.youper	This app used to be great and free. I got the app years ago. I told a friend about it and everything is locked behind a pay wall. I am flabbergasted. I wonder if my account will be locked soon. I need this. My circumstances prevent me getting a therapist.	50	1	negative
Google Play store	br.com.youper	After 527 days consistently tracking my mood im finally done with this app. It was good for a long time before they updated it, and it just wasnt helping anymore. When you first open the app it used to automatically go to the mood tracker, now i just get overwhelmed.	50	1	negative
Google Play store	br.com.youper	It helped me a lot just talking to youper. Sometimes it was like talking to a friend or writing a journal. Now i have to choose an option, which is already hard enough at some points. However, I feel like every option I choose ends up with meditation or setting goals.	51	2	negative
Apple app store	1052216403	I downloaded this app about a week now and I have to say itâ€™s not invasive and itâ€™s extremely nice to use. Generally I forget about using apps to help with my mental state, but it has been useful for helping me regulate some bad emotions lately. Iâ€™m thankful for that.	51	5	positive
Google Play store	com.epsyclinic.iwill	Had my first and very pleasant experience of therapy. Would highly recommend Dr. Anuja Shah. She really made my experience very comfortable and surprisingly fun! She was super accomodating and had the right amount of conviction to help me navigate through our sessions leading to self-discovery of problems as well as solutions.	52	5	not_relevant
Google Play store	com.adhd.adhdtest	I think it's quite silly to have to download an app to do a 6 question test I also found that one side done a test the information that was provided to me was not at all useful you are much better off just googling ADHD quiz and trying out a couple	52	1	negative
Google Play store	com.recoveryrecord	This is giving me accountability for my choices when I haven't been able to find an appropriate dietician to implement a similar program with me. No calories or specific measurements that would trigger my past self to want to diet. Very balanced measurement tools to track your mindset and challenges. Great job!	52	5	positive
Google Play store	com.morneaushepell.abiliticbt.prod	Hands down the BEST app out there!! Found out about this through my employer & I am so glad I have had the opportunity to take part in the course I have recently just started & so far I love it! So much information & knowledge I am achieving from it!! ðŸ’œðŸ’œðŸ’œ	52	5	positive
Google Play store	br.com.youper	This app used to be an awesome free mental health check where I could keep track of my emotions etc. Now it's been updated and more and more features added, which just made it confusing. Plus now you have to pay a subscription cost, which is high. I have since deleted the app.	53	1	negative
Google Play store	br.com.youper	Used to love this app. It felt like it was checking in and I felt like I was able to sort out my feelings. I really miss the way it checked in. Now I just get brought to an add screen. Sold out to the point of not even being the same app.	53	1	negative
Google Play store	com.appstronautstudios.anxietylog	Updating my review, i absolutely love this app and i track my anxiety twice daily. Good check in. Additionally feature i would love to be added, some questions or even a separate tracker for depression, like rating sadness or hopelessness, it would be interesting to track that along and comparable to my anxiety.	53	4	positive
Google Play store	com.epsyclinic.iwill	Very nice app.. I had an amazing experience with Divya Andar.. She is a very good listener and has helped me come out my serious issues. She is very polite and lets you vent out your stuff and very prompt in addressing issues and also suggesting good ideas.. A Big Thank You Divya...	53	5	positive
Google Play store	br.com.youper	Nothing says "we care" like a paywall. Sure they offer a seven day free trial, but you have to put in your billing information to use it. Given that people with depression already struggle with memory issues, trying to hit them with a $90 yearly subscription charge on day 8 is just predatory.	53	1	negative
Google Play store	com.flowneuroscience.flow.droid	Great service in terms of delivery, lovely product packaging and really enjoying the app. Used the Flow device for a week now and feeling like a cloud has lifted after years of chronic depression. I feel like this could finally be some positive treatment rather than 10 years of anti- depressants that didn't work.	54	5	positive
Google Play store	br.com.youper	Youper has been very useful. It has helped me learn to identify and express my emotions better. I highly recommend using it in conjunction with therapy. But with it's recent update, the app freezes every time I update my mood. Once this issue is rectified I will change my rating back to five stars.	54	4	positive
Google Play store	com.epsyclinic.iwill	Very easy to use and very good experience. I was appointed to the wonderful Dr. Anuja Shah and she has really helped me immensely the past few months and I have seen an amazing improvement in my mental health. It's amazing to be able to have access to therapy from home at your convenience.	54	5	positive
Google Play store	br.com.youper	This used to be my most helpful tool for anxiety. Now it's so complicated I can't find my way to what USED TO BE the main feature. I don't want to flip through so many menus during a panic attack. I hope this app helps somebody else, but it's not for me anymore. Uninstalling.	54	1	negative
Apple app store	666436210	I tried all of your apps, i had already been diagnosed with bipolar disorder but your app confirmed that, and Iâ€™ve thought I had depression for awhile but Iâ€™ve been to scared to come out about it, I know this isnâ€™t for sure, but this basically confirmed my suspicions about my mental health predicament	54	4	positive
Apple app store	1190144100	Found this through research and like the fact that itâ€™s data based. The assessment portion of the app really clarified areas of strength and weakness. Iâ€™m enjoying the meditations, articles, breathing and other exercises (games) . The key to any stress reduction is to practice. Having all these exercises in one place is very convenient!	54	5	positive
Apple app store	457360959	Iâ€™m a teenager recovering from anorexia and ARFID. This app has been one of the best things in my life. It has successfully given me tools to prevent purging and restricting before, and incentivizes me to complete meals. An excellent choice for recovery and a very amazing way to finally take the next step.	54	5	positive
Google Play store	air.com.samuramu.gg.oc	Overall a pretty good app that helps you to identify positive and unhelpful ways of thinking. Such a nice range of topics to complete. Would have continued with the app after the 7 day trial if there was the option to make monthly payments, however could not see that option?! Hopefully this can be fixed?	55	5	positive
Google Play store	com.mybrainsolutions.mybrainsolutions	Stability and usability have improved greatly. Some games seem childish, but may be effective if used repeatedly. Some games are fun. And there are useful elements like binaural relaxing background music, brain assessments and educational videos that seem to be pretty good. Giving 3 stars now and will bump that up if I see self-improvement.	55	3	positive	mismatch
Google Play store	ar.com.fennoma.psicotest	A lot of details on what each disorder or characteristics there are.. and there is pretty decent amount of explanations for each one of the symptoms or disorders were listed. Thank you for this App It Really Helps me to understand more about the conditions I suffer with and deal with on a daily basis.	55	5	positive
Google Play store	com.epsyclinic.iwill	I was recommended by a friend about this app and the app is so well structured and easy to use. After a basic questionnaire it suggested Dr.Preeti as my therapist and she was very responsive and the best thing was I could say anything and everything to her without any judgment.The sessions were really helpful.	55	5	positive
Google Play store	air.com.samuramu.gg.oc	EDIT: The developer fixed this issue within a couple days of my review. Whenever I log in with BrainsWay, the app does not reopen correctly the next time I try to use it and says "oops an error was encountered". Therefore, every time I want to use the app I have to uninstall then reinstall it.	56	4	negative	mismatch
Google Play store	air.com.samuramu.gg.oc	I've found this app surprisingly helpful with dealing with catastrophic thinking and obsessive ruminating. It really is very simple but very effective, and so quick to keep up with every day. One area for improvement is the number of typos in some areas, especially Anxiety II. It is distracting but hopefully something they can get fixed.	56	5	positive
Google Play store	ar.com.fennoma.psicotest	The test are nice although can easily be consciously or unconsciously veered towards whatever result you want. But the one thing I fine very discouraging is the advise section is basically exactly the same for every test some slightly different. Which makes me doubt how helpful this app can be when your given the same advise.	56	2	negative
Google Play store	com.recoveryrecord	This app is great and it has helped me keep track of what goes in my body and how it makes me feel. I would give it 5 stars if it had options for night owls. If I eat just after midnight, I don't count that as breakfast. 5am should be the time it shifts to day.	57	3	positive	mismatch
Google Play store	br.com.youper	An app that used to be so useful, is literally garbage now. The purpose of app seems silly now that's only available behind a paywall, considering that most people from target audience cant afford/manage that. Very disappointed. Please request the creators to make the app free again. Even the older, simpler version would work for free users	57	1	negative
Google Play store	com.fatbelly.dealingwithdepression	If you have depression you should seek help. For me, Iâ€™m receiving help, but am trying to fast track my healing by using app like this. Itâ€™s easy to read, easy to complete workbook and very helpful so far. If you or a loved one is suffering from depression, this might be the help youâ€™re looking for.	57	5	positive
Google Play store	com.epsyclinic.iwill	I would recommend everyone who all are facing issues in their life to download this app . My therapist Roopali was specialised in dealing with relationship discord issues and really she proved her expertise. I was going in a different way and she just made me understand that sometimes there is need to modify your perception. Thanks!	57	5	positive
Google Play store	com.morneaushepell.abiliticbt.prod	Don't waste your time. Be prepared to wait months for an appointment, only to be told this isnt the right program for you, leaving you looking for other options without even being given a proper referral. I got advice that I could have given myself. Subsidized government program paying lip service to citizens of Ontario in my opinion.	58	1	not_relevant
Google Play store	br.com.youper	I was finding the app useful, used the free trial to really test it out. I could have sworn that there was a monthly subscription option, but once the free trial was up, only the large annual payment option was available. I'd have loved to have subscribed but a huge pointless barrier seems to have suddenly been added.	58	2	negative
Google Play store	com.UnitedFor.Her	Rating: â­â­â­â­â­ (5 stars). Nice app. Unique all-in-one type concept and great layout. Also has online meditation audios/video, self help advice, expert blogs, and AI virtual mental health assistant. Also provides free mental health screening tests for anxiety, depression, stress, anger, couples, OCD, etc. Would 100% recommend this to anyone looking for online self-help for mental health i…	58	5	positive
Google Play store	ar.com.fennoma.psicotest	I know you've gotta pay for it somehow, but sheesh. The ads. Absolutely ridiculous. Literally every 4 questions in a 40 question quiz. I had enough so uninstalled. An ad before and after the quiz I could deal with, but this is just too much. Quizzes SEEM okay, but are completely ruined by an outrageous number of ads.	58	1	negative
Google Play store	com.recoveryrecord	So far I'm loving this app. It sends reminders to reflect on your meals throughout the day, which I've found to be really helpful in strengthening a sense of mindfulness around food, even if I don't have time to answer the prompts. I'm so glad this app exists to support healthy relationships with food and oneself! Thank you!	58	5	positive
Google Play store	ar.com.fennoma.psicotest	I believe its important to know who we are as well as our intelligent capabilities. Knowledge is key. And the more knowledge one has of themselves the more theyll become all they were meant to become. And this app is a great tool for many great reasons. I fully enjoyed it ! Great work ! thank you â¤	58	2	positive	mismatch
Google Play store	br.com.youper	Well, this was a great app but now they've changed it around, making it harder to use, and started charging $100 a year for it. Not accessible at all. Very disappointed. This was literally my favorite app and it's ruined now. Change it back to what it was before and I might be willing to pay for it.	58	1	negative
Apple app store	1190144100	I downloaded this app and my battery was at 89%. Using the app for only 30 minutes, I was down to 18% and my phone was extremely hot. The app is good to help with well-being and I enjoy it, but I may have to resort to using the website on my computer instead of using the app.	58	3	negative	mismatch
Apple app store	666436210	I got this as a joke cuz why not, and I got a high number or whatever and they hade this thing at the end where I could I call or help if whatever or do self help, I found the self help pretty cool. I didnâ€™t do much of it but still, it was set up nice.	58	5	positive
Apple app store	457360959	iâ€™ve been struggling with binge eating disorder and atypical anorexia for a few years now, and this app was super helpful before i went to residential treatment. it kept me healthy while i was on that waitlist. i plan to use it after discharge, too. thank you to whoever made this. youâ€™ve really helped more people than you know.	58	5	positive
Apple app store	1052216403	I downloaded this app and I answered about your questions, Then I went to create an account and every time I press on create account it does nothing. So Iâ€™m not going to be able to save my progress. I sent feedback to the app developers with my technical issue but who knows when it will be resolved.	58	2	negative
Google Play store	br.com.youper	Unfortunately I have to decrease my review from 5 stars to 2. The new updates/changes have led me to stop using the app altogether. It used to be my favorite mental health app and felt like checking in with a counselor. Now the voice feels less mature, and the recommendations superfluous. Please bring back the old, simple, user-friendly version!	59	2	negative
Google Play store	br.com.youper	The new update is a disgrace. I loved the chat format, it felt very perosnal, human and that was what it made it so helpful for me. Now it is even worse than your average self-care app, super basic and inhuman. I used to come to Youper when I needed to talk to someone, but now it is impossible.	59	1	negative
Google Play store	br.com.youper	I LOVE this app but I HATE the new update. it's too complicated. it used to be where you can select and emotion and write about why you feel that way and then it would tell you how to fix it but now it's only like premade options and meditation. I'll change my review when they change the app	59	2	negative
Google Play store	com.UnitedFor.Her	I am new to meditation and this app has guided me a lot. The best part is that I can choose the instructor of my choice which helped me to get comfortable with my decisions. Stella has helped me a lot throughout. The inbuilt psychometric tests has helped me to take the call start my meditation course. Superb App.	59	5	positive
Google Play store	com.recoveryrecord	A very helpful and easy to use App - initially all the focused questions + options made me impatient, but I realized that as I answered them they took me along a path of deep reflection and into a calm space. The advice & suggestions are excellent. It is making a difference to my attitude, approach, and how I feelðŸŒž	60	4	positive
Google Play store	com.epsyclinic.iwill	I really feel seeking therapy through Iwill is one of the best decision i have made. My therapist was always available to help me during my bad time and always gave me the new hope to live life in a better way. She gave me the hope to see good in life. I am really happy with the service â˜ºï¸	60	5	positive
Google Play store	br.com.youper	it has been amazing watching youper grow since I started using it (more than) two years ago - it's crazy seeing all the new features! I really enjoy checking my mood daily and when I'm having a bad day, youper always guides my brain well to help me calm down. I'm looking forward to many more years of this journey.	60	5	positive
Google Play store	ar.com.fennoma.psicotest	I am new to this application. So far, all is good. It is easy to use and understand. The questions are basic and easy to answer. I found some advise very beneficial. I shall see about learning new things about my personality traits and how to better In- crease my knowledge about weaknesses and strengths based on my answers to questions.	61	4	positive
Google Play store	br.com.youper	It's disappointing that this app went from the greatest therapy app I used to the worst... I can't pay for a subscription, so the only thing I'm allowed to do now is just say what I'm feeling without getting any help. It used to be so easy to talk about the feeling and solve it with youper but now, I can't.	61	2	negative
Google Play store	ar.com.fennoma.psicotest	I love this. The quizzes aren't 20 minutes long & the results have been spot on. The advice it offers feels genuine & is actually realistic to achieve. Everyone should take the time to complete a self assessment once in a while even if they feel it's not needed. We cant fix what we don't know! Stay blessed, happy & healthy!	61	5	positive
Google Play store	com.morneaushepell.abiliticbt.prod	Just what you'd expect from a Canadian government funded mental health program. Was literally asked the same questions, before I signed up, on the phone by a "mental health professional" and by a computer which each took an hour + to complete. Then when you actually start the program is literally a joke and the same info google could teach you.	61	1	negative
Google Play store	com.fatbelly.dealingwithdepression	I had this depression treatment plan app years ago when I had a private practice and I found it very helpful. It has been one of the most helpful appfor treating clients with depression and anxiety disorders. The CD is fantastic because it makes it so easy to print off the treatment plans and keeps them all in one simple location.	61	5	positive
Google Play store	com.epsyclinic.iwill	My experience at Iwill therapy has been amazing. I was paired with Devisha Batra as my therapist for the sessions. All the sessions with her have provided me a step towards my progress and helped me manage my anxiety. When I started my sessions i was confused and helpless but after the full journey I am confident and comfortable with myself.	61	5	positive
Google Play store	com.epsyclinic.iwill	I was in a bad state of mind, was helpless then came to know about this app and thought to give it a try, I got paired with Ms Roopali and since then my therapeutic journey has started. I can see a lot of difference in my perception now..She actually made me realise that I am the master of my mind..ðŸ˜€	61	5	positive
Google Play store	com.epsyclinic.iwill	I had an amazing experience at I will. When I started my journey I was this confused, broken women facing a critical relationship crisis in marriage but after completing all the sessions with Divya Andar now I'm a new woman full of confidence and integrity. I am moving towards a new journey of life, with lots of positivity. Thankyou I will.ðŸ˜Š	61	5	positive
Google Play store	br.com.youper	I love Youper but I really prefered the old chat format on start up rather than having to row options to choose from the new update :( It feels some AI 'feel' was lost a little bit and it's difficult and more anxiety inducing when there's too many options instead of AI chosen suggestions. It's still a really good app regardless.	61	5	positive
Google Play store	com.epsyclinic.iwill	I will is best app for understanding your emotional problem which we face in our life..My counselor is Sakshi Kaushik Mam..She is very humble and very patient enough who get to know my issues first..I am very much thankful to her..She is trying to overcome my issues and try to bring my lost confidence in me..Thank you I will and Sakshi Mam..ðŸ˜Š	62	5	positive
Apple app store	457360959	I can honestly say this app was influential in my recovery from a restrictive ED. The questions are well worded and I did not find any aspect of this app triggering in any way, which is a big deal for recovery apps. I love the gift collecting part, especially the Demi Lovato portion because I follow their recovery journey as a fan.	62	5	positive
Google Play store	com.fatbelly.dealingwithdepression	Meal prepping is essential in anyoneâ€™s life! It helps particular with those who work a lot or have long hours. It is nice to do this just once a week or whenever you have the time to do this as it can help you spend more quality time with family. That being said, a great keto diet meal prep app! Recommended to DOWNLOAD.	63	5	not_relevant
Google Play store	com.epsyclinic.iwill	My first experience with IWill was amazingly satisfying and lucrative. Initially, I was skeptical about this but my therapist, Dr. Anuja Shah showed how it was very normal. She has been very comfortable to communicate and rendered ways and solutions effectively that I drove on my own. She guides with transparent and hospitable approach for introspection to smoothen the spicules in the path.	63	5	positive
Google Play store	br.com.youper	Edit: wow you really monetized every actually helpful feature. There goes that, thanks for nothing. Such a nice way of reflecting on your mood and getting some insight or eventually changing it for the better. I love the different features and that it imitates a conversation. Also as a psychology student really cool to read some things that i already actually learned about!	63	1	negative
Google Play store	br.com.youper	Changed 5* to 1* I first downloaded this app in Jan 2019 and used it to track my mood and anxiety levels. I have just logged in after a few months and everything seems to now be paid for. I can't access my previous monitoring or find my old comments. I've uninstslled it as the reasons I liked the app don't apply anymore.	63	1	negative
Apple app store	457360959	Iâ€™ve struggled with an Ed for a few years and this really helps. It doesnâ€™t talk about weight, which is a huge trigger for me, and it introduces new coping mechanisms. It also doesnâ€™t track calories which I love because it helps me not be fearful about what Iâ€™m eating. If you struggle with these things, Iâ€™d definitely recommend this app for you!	63	5	positive
Apple app store	666436210	First off it made me be aware that i might be suffering through depression and I found out how to help it myself! My very first test I had got a 22/ 27 I think? But the test I just took made me so happy it got lowered 3 numbers and it's all bc I found out how to cure my own depression.	63	5	positive
Google Play store	br.com.youper	I have been using this app for more than 2 years, and it's helped me cope with my feelings a lot. It used to have a sort of MBTI test? But it seems in the recent update it was removed (?) I'm not sure but I can't find it. I'd like to ask if it's possible to add it back again? It was nice	64	4	positive
Google Play store	ar.com.fennoma.psicotest	A truly great app it has helped me in quite a few areas and aspects of my life and helped me to better understand mysef and others. I highly recommend this app for anyone who feels they may have issues with themselves or others. Even if you're curious about any psychological issues i highly recommend this app its packed with tons of useful information.	64	5	positive
Google Play store	org.minddiagnostics	There could be more diversity in the tests but they seem to be pretty accurate. My only problem is that they portray the chatting to councilors to be free, you go through a 5 minute questionnaire to find out it is Â£45 a session. Please don't advertise you can talk to someone if you have to pay a high price just to do so.	64	3	negative	mismatch
Apple app store	1190144100	Updated Review: I had a login issue between the app and the desktop versions. I submitted a 1 star review (which most companies just ignore) and support actually contacted me! ðŸ˜® We setup a Zoom call and had the issue resolved in 15 min! First time this has EVER happened where a company actually responds and fixes it. Keep up the good support! ðŸ‘	64	4	positive
Google Play store	ar.com.fennoma.psicotest	So I only took one test, but I will say so far I think this app can help encourage positive changes for a positive life. Some people are unable 5o seek help, because they're embarrassed. This is a great way for someone to privately learn about themselves & what needs to be addressed. This can help many people and I am so grateful. Thank you!	65	5	positive
Google Play store	ar.com.fennoma.psicotest	Simple, easy to understand questionnaires that have already taught me a few new things about myself. It gives some advice and suggested procedures to help overcome different issues that I am hopeful in trying out. I really like and appreciate the fact that they provide examples, so that I can better understand a suggested technique. I am more likely to therefore give it a try!	65	5	positive
Google Play store	org.minddiagnostics	Today I really needed some help you wanted to find it in a discreet way this app was not helpful just killed me all that I already knew being a Bipolar person could use a lot of improvements didn't get the response that I needed and like the someone that I needed to talk to my mental health perspective this app could use some improvements	65	1	negative
Google Play store	br.com.youper	I used to love this app before all the changes, logging my daily moods and writing down how my day was really helped me. But now, it has turned into a meditation app that involves payment and the sole purpose of why I used it has been eliminated. I hope it goes back to how it was. I unfortunately will have to find another app.	65	2	negative
Google Play store	com.fatbelly.dealingwithdepression	My therapist asked that I work on these exercises to work through my depression. After reading the workbook and doing the exercises I feel that any person can benefit from it- depressed or not. We all need to feel better about ourselves, to be thankful and to feel at peace. This app is an excellent aid to get us there. Do something good for yourself!	65	5	positive
Google Play store	br.com.youper	Hello, how are you?? I am a college freshmen now and I am benefited greatly from Youper. I am expressing how i am and telling or discovering the factor(s) of that feeling. The option of meditation and relaxation increase the self-awareness level in you. Please try out Youper for yourself and experience something empowering and inspirational. â˜†â˜†â˜†â˜†â˜†â˜†WE ALL LOVE YOU AND HAVE AN AMAZING D…	66	4	positive
Google Play store	com.excelatlife.depression	Unlike all the other CBT apps that charge a hefty subscription fee, this app is COMPLETELY FREE in it's entirety (with ads) FOREVER. It doesn't have the flashy cartoon characters like the others, however it has all the tools and information you need. I'm really glad I found this and appreciate the developers and Dr Frank for putting so much effort towards making CBT accessable to everyone	67	5	positive
Google Play store	br.com.youper	I no longer find this product useful for mental health. I supported this product back in late 2019 with this review: If you already have some experience with therapy (especially cognitive behavioral therapy) this is a great app for helping you put it into practice. I went from being someone who "did their homework" maybe twice a week to once a day, or more on hard days.	67	2	negative
Google Play store	com.epsyclinic.iwill	This app has come to my rescue with it's support. My therapist, Dr Preeti Kochar has handled my case with care and has introduced me to new possibilities in life. Talking to her made me feel hopeful again. Her approach really boosted my confidence. I never thought therapy would come to my rescue but, Dr Preeti made it for me. Thank you doc for listening me out.	67	5	positive
Apple app store	1052216403	i really love this app. i remember downloading it a while ago and i just found it again. it really made me feel like i could actually accept that i was depressed bc i denied it for so long. there are also some good free exercises that help you calm down and just in general think you should try it and see if it will fit you.	67	5	positive
Google Play store	com.recoveryrecord	I enjoy this app, clear, easy to use, I like the quotations, coping strategies and pictures. Thank you! 4 stars because I backlogged one meal on my first day and the app said I wouldn't get rewards for backlogging. I found it patronizing. I'm not motivated by nor am doing this work for whatever rewards an app can give me. I don't like rewards being lorded over me.	68	4	positive
Apple app store	1052216403	App worked for several weeks but the app has not been able to connect to its server for over 2 weeks now. I cannot access my information or answer any new questions. I have emailed support twice and received no reply. App has been deleted off my phone, I donâ€™t recommend paying as I have no idea how I will get a refund for my now useless subscription.	68	1	negative
Google Play store	ar.com.fennoma.psicotest	descriptive results, clear questions and efficient layout. Came close to being 5 stars!!!! I just wish their was a folder/chart that saved results and built a personality PROFILE that overlaps results and build/analyze a character journal that could suggest "diagnosis's" + behavior patterns + suggested risk factors + strength/weaknesses and construct a goal oriented/journaling/self improvement fo…	70	4	positive
Google Play store	br.com.youper	3 years later edit!! From 5 stars to 3 stars *** I uninstalled because they started push advertising medication and therapy. I can't handle ads on the best mental health app I've ever used *** For anyone who benefits from CBT and DBT, this app is a must-have. The tracking for moods, symptoms, and changes is the best I've seen so far. The support team is fantastic. Highly recommend ðŸ‘	70	3	negative	mismatch
Google Play store	com.recoveryrecord	This is a good app, I've been using it for a few years and it makes monitoring meals easy on the go. However it used to allow me to make a log entry when I was offline and it would upload it later, allow me to move on and make another offline, but it seems to have stopped doing that which is very disappointing for those of us often offline	70	4	positive
Google Play store	br.com.youper	I used to be able to use this app independently and I loved using it. Now it's an accessibility and navigational nightmare. Being blind, accesibility and independent use are essential. I don't like the changes. It was more blind-friendly before. Thanks for getting back to me. I'd lllike to issue a challenge. Blindfold yourself, then try to use the app. By the way, the favoriting feature never wor…	70	1	negative
Google Play store	br.com.youper	Please allow us to stop the health monitoring if we want to! I accidentally pressed the borderline personality monitoring, which I don't have symptoms of, and I can not stop it once it is activated. And I can not stop my panic monitoring either, which I tried out but realized was useless bc I have no symptoms of that either. Please fix! I like the features of this app otherwise.	70	3	positive	mismatch
Google Play store	ar.com.fennoma.psicotest	I like the app and how it gives some advise on how you can help the situation instead of going paying alot of money that could be changed by just a few simple changes of your daily life. I wish the questions had an in between kind if answer though. Cuz some questions I felt yes one way and no in another way. But other games that very helpful and interesting	71	4	positive
Google Play store	com.flowneuroscience.flow.droid	First of all, I thought this app was great from video. But now when I open the actual app for the first time as a new user I felt that sign in and sign up not very helpful because it keep saying that is the wrong password and the same for the email even though I double checked before signing up on the app. Please help! Thank you and your team	71	3	negative	mismatch
Google Play store	br.com.youper	I absolutely loved the old version. I disliked the recent UI change but thought it would be fine since it still kindof had the same options as the old version even if they were scattered in different places. But all the new block options make everything so laggy, cluttered, slow, and compartmentalized, it really made me dislike the app. I'm hoping the next update is something more like the old ve…	71	2	negative
Google Play store	com.epsyclinic.iwill	Iwill came as a big emotional support while I was dealing with some recent tragedies and traumas. As I was dealing with emotional discord and lows of anxieties.. Dr. Preeti Kochhar ( my counselor) came as a much needed friend and guide to drive me out of reliving traumas in my head again and again. She helped me by re-energising and re-instating the connection with myself. Thanks Mam for hearing …	72	5	positive
Google Play store	com.fatbelly.dealingwithdepression	I had tried several medications and while they would give temporary relief, they never gave me the actual tools to fully beat this disease. It's weird... all that time I suffered when the solution was actually so much more simple than I could have ever thought. Within a week of using this app I was pretty much cured, then continuing to practice CBT solidified me being depression free for 2+ years…	72	5	positive
Apple app store	457360959	This app is very helpful in assisting with recovery. It contains so much density in being able to personalize it to fit your specific needs and goals through a wide variety of reward based systems, tracking progress and many, many more functions within the app. Grateful this app exists and it gives you tangible results to be able to see in depth your progress and immense encouragement and support…	72	5	positive
Google Play store	ar.com.fennoma.psicotest	I downloaded this app just to try Something relatively new , to help me with developing my emotional intelligence , coping with my self esteem, And other issues I'm struggling with , My therapist recommended it , I found This app And I can say that I have noticed a major difference in only a few weeks of using it , So far so good I'm beyond grateful Thanks _Ms.YJonTiia Alfred Dallas, Tx.	73	5	positive
Google Play store	com.andromo.dev859449.app978021	This is. So bad, relies on stereotypes Don't look at this if you have anything other than BPD. No, actually don't look at this if you have a Personality Disorder at all. This is just. So. Ableist. The only thing with salvaging here I is that they suggested DBT to help with your disorder. If I could give no stars or just half a star I would. 0/10 would not do again. ðŸš«	73	1	negative
Google Play store	br.com.youper	I used to use this a lot for tracking emotions and my PTSD symptoms between therapy sessions. But now it's all just one big paywall that is impossible for me to use anymore. Sucks because I really loved this app and used to recommend it to friends, but now that a lot of the features that I loved are basically inaccessible because of the paywall. I guess I'll have to look elsewhere for help.	74	1	negative
Google Play store	br.com.youper	99% of the content is paid. They push it onto you and you have no way to mark an "only free features" option to avoid seeing every paid option. Seeing all the promising names for them is just saddening because it's like suggestin hope at help, and then "NOPE, GIVE US MONEY. IF YOU WANT FREE STUFF, CHAT WITH THE AI FOR THREE MESSAGES UNTIL IT TELLS YOU TO PURCHASE THINGS AGAIN" It's ridiculous	74	1	negative
Apple app store	1052216403	This app works well in everything itâ€™s supposed to do except sending out notifications. For some reason (regardless of my settings) I donâ€™t get any notifications from this app. Iâ€™ve checked the settings multiple times to make sure they didnâ€™t get turned off for whatever reason, but I never receive them. This is pretty problematic for me, as I have bad memory and donâ€™t remember to log in…	74	3	negative	mismatch
Apple app store	1052216403	It is really helping me keep track of my feelings through out the day. I havenâ€™t finished the first 14 days yet. So idk how the first review works. Hopefully I will see improvement. I like being able to see how Iâ€™ve felt over the last week. I didnâ€™t realize my emotions were so up and down. It is very important to be completely honest when answering these questions. Otherwise what is the poi…	74	5	positive
Google Play store	com.epsyclinic.iwill	Since few years I had been facing issues relating to anxiety, depression and workplace stress. Divya has really helped me to elucidate and articulate the origins of deeply embedded patterns of negative and self defeating thinking, which proved essential in enabling her to then work with me to develop practical strategies for loosening those grips.She is patient and compassionate while being proac…	75	5	not_relevant
Google Play store	com.recoveryrecord	Really makes you get to the core of your eating habits with out judgements. I like how you can take a picture of your food instead of trying to find each individual item on a list. I also like how it can be linked to my therapist so she can get the details that I can't remember. Overall I'm really liking this app. I'm glad I gave it more than just a couple of days.	75	5	positive
Google Play store	br.com.youper	I'm really upset with where this app has headed. Most stuff used to be free and now everything is unnecessarily expensive. I'm fine with spending some money but having to have a membership just to take a test which isn't even an actual diagnoses, nor does it actually help you, is bs. I used to use this app as a support system because I feel uncomfortable opening up to others, but now I'm just dis…	75	1	negative
Google Play store	com.mybrainsolutions.mybrainsolutions	Incredible app! So far everything I've used has been free and so in depth. Great work to the devs on this one! I've been looking for an app like this for a long time . So glad to have come across this app for sure. Would definitely recommend for those looking to get a more accurate view of their mental state, memory, focus, just dealing with anxiety and tools on how to improve it all.	75	5	positive
Google Play store	com.recoveryrecord	There are so many options that it can get a little confusing but even just using one or two helps. It also helps that my doctor can see my logs too. Every time I log a meal it gives me a coping skill or a positive statement or a cute cat picture or some other reward. I use it in conjunction with the Mood Links app and it seems to be a really good fit.	75	5	positive
Apple app store	1060691513	The thing that makes this app amazing is that is available to ANYONE ANYTIME NO QUESTIONS ASKED. Iâ€™ve used this app since it first came out and Iâ€™ve seen it get updated and the updates are great but the most recently one looks like this app is going to start to cost money. PLEASE donâ€™t. I would love to fund this company but Iâ€™d hate to see it become another money seeking self help app.	75	5	positive
Apple app store	1052216403	The app is great even the free version. I wish they had a monthly payment option because $50 is a lot for me to shell out at one time for an app. Would be more manageable with an option. Otherwise this app is everything. I do wish I could change my feeling options but canâ€™t without plus. But still this is only app Iâ€™ve had that Iâ€™ve kept up with for my personal checking in.	75	4	positive
Apple app store	666436210	I really struggle with depression, and seeking help. When I feel really down and spiteful, I can come to these questions for a general estimate of my mental state. And itâ€™s reassurance that Iâ€™m not crazy. I just had a freak-out so, I took the test and noticed the self-help option. Thank you for not capitalizing on mental illness that I struggle with, and making this an option for some help wh…	75	5	positive
Google Play store	com.epsyclinic.iwill	In comparison to other Apps providing Mental Health Services, this App is relatively better affordable. So far I have had 10+ sessions with Sakshi Kaushik Mam & Nayamat Bawa mam. Both of them are stellar in their therapeutic approach. I find myself learning about my patterns & ways to deal & what to focus on under Nayamat mam. I hope I will be more productive in the coming times & definitely IWil…	76	5	positive
Google Play store	ar.com.fennoma.psicotest	Good app so far. Have to pay for ad removal and there are quite a few of them if you don't pay to remove them. But overall the tests seem to be accurate and the advice at the end is fairly detailed! It's also pretty easy to understand & the questions are not complicated or confusing. I would recommend downloading this app but only use it for fun. Do not self diagnose yourself with the test result…	77	4	positive
Google Play store	com.recoveryrecord	Anyone with an eating disorder, this app is a godsend. Extremely user- friendly! I look fwd to using it dailGraphics are truly beautiful, even artistic. Tools include journaling prompts for food log, thoughts&feelings check-ins, dysfunctional/healthy ED behavior logs, about 8 quality meditations (3-15 minutes long ea.). Especially impressive is that you can invite your clinician to join, and he /…	77	5	positive
Google Play store	br.com.youper	Extremely disappointed with the turn this app took. I loved using it for mood tracking and symptom monitoring. Sometimes I'd also use meditation etc. I understand adding new paid features but suddenly nothing is free? Right now this app is useless unless you pay the plan (which isn't cheap at all). A lot of people relied on this app, awful how they suddenly changed it knowing that the people it w…	77	1	negative
Google Play store	br.com.youper	I used to love this app, recommended it to everyone I knew that was mentally/emotionally struggling. My brother just went thru a break up and is having a rough time so I told him to DL... only to find literally NOTHING is accessible for free anymore. Not to mention the interface changed and looks SO messy and overwhelming. I loved the simplicity of the earlier version. Saw a few people mention Wo…	78	1	negative
Google Play store	br.com.youper	I used to use this app everyday. But now that so many features are behind a paywall, I can't use it at all. The UI is confusing and some features just don't work (so many glitches). I also lost all my data. It's all more stressful than anything else which you do not want in an AI therapist. Goodbye, Youper. Edit: This isn't an AI therapist anymore. It's a basic mood tracker. Everything else requi…	78	1	negative
Google Play store	br.com.youper	Experience was short...For someone who is a student that yet cant afford to pay for things..and doesnt have a credit card its a shame...i cannot ask my parents abt this cause i dont want them knowing as most of them are supportive..i was hoping this app could help me in silence...the exprience overall was great but too short...but i do wish i didnt have to pay for my mental health to get better..…	78	3	negative	mismatch
Google Play store	br.com.youper	I hate the new changes. This app used to be so amazing and helped me so much, the natural conversational intro to talking about feelings in those hard moments is gone. Now it's just an impersonal menu of things to choose from and even the conversational aspect that is there doesn't feel the same. Please at least include an option to use the Old style Youper. And no the "I'm feeling..." option is …	78	2	negative
Google Play store	com.epsyclinic.iwill	I was great experience with IWill..when i joined i was deeply sad and shattered.My therapist listened to me clearly and helped me in understanding where the problem lies and suggested me how to change myself to overcome the issue and now i am in good shape and started new and happy life. I suggest most of the ladies who are dealing with l depression and marriage problems to join IWill. Thanks for…	78	5	positive
Google Play store	com.epsyclinic.iwill	The interface is very well structured. Based on answers to some questions, it suggested Ms. Divya Andar as my therapist. The sessions have been great so far. One great thing about her has been that she talks about concepts and what they mean. The little assignments every week have been extremely helpful in keeping me on a steady path of progress. Divya is also very responsive on texts so that's a…	78	5	positive
Google Play store	ar.com.fennoma.psicotest	Very helpful app it wouldn't work to great for anybody who isn't being 100% completely honest with themselves & the test as I'm sure a lot of people with any type of condition would try to make it seem like there's nothing wrong not everybody but a lot & the test doesn't know weather or not someone is lying or not being completely honest it only knows based off the answers you give to the questio…	78	4	positive
Google Play store	com.recoveryrecord	This app is good if you are working to fight an eating disorder. Your medical and psychiatric staff can support you and see your progress and you can connect with others like you in a way by sending/receiving supportive messages. Also there are reminders to make sure you remember to eat. There is a section to discuss your thoughts and feelings as well, which is more helpful to me personally becau…	79	5	positive
Google Play store	br.com.youper	I used to really love Youper and recommended it to anyone and everyone who I thought might find it useful. I recently revisited it and am really disheartened by the update. The user experience is poor and feels like you have to jump through hoops to get anywhere near the same experience that was previously available with the simple chat. This definitely shows that adding more features doesn't alw…	79	1	negative
Apple app store	1060691513	Iâ€™ve found that this app has quickly made a positive difference in my distress tolerance. I joined so I could get help with panic attacks and it has helped me with this as well as identifying that self compassion makes me feel really great. I also find that just processing thoughts and feelings that are upsetting as they come up with the app help make them pass quickly. I love this app Iâ€™m re…	79	5	positive
Apple app store	1012822112	This app has some helpful tools, but the way the AI works can be frustrating. For example, you can be in the middle of making a safety plan, but if you say the words, â€˜panic attackâ€™ when it asks about your triggers the AI switches to the script for dealing with panic attacks and you canâ€™t go back to finishing the safety plan as far as I can tell. The app is a good idea that needs some fines…	79	2	positive	mismatch
Google Play store	br.com.youper	Unfortunately I tried to use the app again. And while not bad I just couldn't get behind the new interface. I thinknits just me and the app does have a lot on it... I just cant get into the setup. I have ADHD and FASD. So I preferred the original set up becisevit was super easy to get into and this one requires more from me to get what I need from it. Not for me but not horrible either. â™¡	81	2	negative
Google Play store	br.com.youper	This app was an amazing tool that kept me sane through some horrible bouts of depression, anxiety, paranoia, panic attacks, and other miserable situations. Talking to Youper (an "AI") was the closest thing to regular psychotherapy I've ever experienced. For those of you that miss when that was the primary function of this app, I have a suggestion. Search online for an apk (installable app file) o…	81	4	positive
Google Play store	br.com.youper	I used to love this app as a way of getting my feelings out without an actual therapist, but ever since you guys started with the new update(s), it's gotten so much worse. The fact that you have to pay for pretty much everything now and the completely different layout in general just doesn't fit for what you guys had going in the beginning. I was hoping to get help for free but I suppose even tha…	81	2	negative
Google Play store	br.com.youper	Avoid. I've downgraded my rating from 5 to 1 star: the March update ruined Youper. The mood conversation interface - a great way to unlock thinking - is now buried amongst options mimicking every other "wellness" app. Since the change, I've increasingly struggled to keep the habit (massively reduced regularity) losing the benefit of regular journaling. Offering an option to revert to the old UI w…	81	1	negative
Google Play store	br.com.youper	I had this in the past on an old phone and found it again while looking for mental health apps to help my constant anxiety. It's completely different. Everything that was once free (mental health tracking, reports) are all locked by a subscription. You can't get help unless you want to pay Â£79.99 per year or Â£12.99 a month. I just wanted help, not feel like I'm being hindered by my lack of mone…	81	1	negative
Google Play store	br.com.youper	Appreciate the expanded content and developers quick response and help. Miss the quick access to chatbot/feelings mode but glad the feature is still there. Am finding the Pinterest style photo montage of self help sessions hard to navigate and visualy cluttered. Chat tab was simpler, friendlier and easier to be emotionally in tune and honest. I wish the photos weren't there and it was plain text …	81	4	negative	mismatch
Google Play store	br.com.youper	excellent app for tracking your feelings, understanding them and making goals! However, updating this, few years later and now there's not virtually much you can get without a premium subscription, original data is lost and it is useless. So a developer wants to heavily monetize a successful app, wouldn't be the first time. But it shouldn't be able to labeled "with premium features" when there is…	81	1	negative
Google Play store	com.morneaushepell.abiliticbt.prod	The modules are not fully self-guided, after you complete one you must wait for a therapist to unlock the next one. There are no notifications outside the app, you have to remember to check the app for messages. The content is extremely basic, skills like "meditate". It feels like a significant portion of each session is dedicated to app feedback. Finally, my therapist booted me from the program …	81	1	negative
Google Play store	com.fatbelly.dealingwithdepression	I really like this app. I think it is cute and it helps me get out of my head when I am feeling sad or out of control. It has some positive words of wisdom as well as some of the author's own experience with depression and how he recovered. As for the app, I like the prompts. There are a fair amount of drawing prompts, some writing prompts, some real world activities it asks you to do and reflect…	81	5	positive
Apple app store	457360959	I believe Iâ€™ve already reviewed this app but I wanted to make sure.. This app Iâ€™ve been using since February, in tandem with my Dietician. Prior to this app, I was handwriting my food logs. While I think this can still be an effective method, having the very customizable prompts that it does, all-in-one, is very very handy. I recommend for anyone, of course with a diagnosed eating disorder, b…	81	5	positive
Apple app store	457360959	This app found me through a research chat bot and I couldnâ€™t be more thankful. It came to me during a relapse and Iâ€™m hoping this will be the last relapse. It provides a new way of looking at eating habits for me and many different options for coping and goals. The mindfulness approaches are whatâ€™s working best for me and theyâ€™ve had positive impacts on all aspects of my life. Please try …	81	5	positive
Google Play store	com.morneaushepell.abiliticbt.prod	I know let's create an app tell ppl we r going to provide therapy and then DONT CALL OR EMAIL OUR CLIENTS...first off if I had the ability to help MYSELF through guided BS I would have this whole program is a joke...but then again it's provided by the Canadian gov. So I shouldn't be surprised..its very half assd just like everything else they do...I gave it 1 cause 0 isn't an option..if you suffe…	82	1	negative
Google Play store	br.com.youper	It took some time to readjust to the update, but that's not my biggest problem. I get no notifications until I open the app, which is terrible for my ADHD because I don't get the reminder to open it in the first place. My notifications for the app are on in the app and on the phone as well. I've had this problem for a few months now and I've even tried uninstalling and reinstalling to no avail. P…	82	4	negative	mismatch
Google Play store	org.minddiagnostics	I LOVE this app. I'm a psychology nut. I minored in abnormal psychology in college-2 courses from a second Bachelor's Degree. And these tests are quite accurate! I did them on myself,vas well as see how accurate it was on my kids, who've both had mh diagnoses, (GAD, MDD). And my ex who has NPD, and my mother who has ADHD, MDD, GAD, BP1, andseasonal depression. I had fun taking tests on myself. It…	82	5	positive
Google Play store	com.epsyclinic.iwill	The initial test on the app suggested 'Divya' as the expert therapist for my conditions and am so glad it did! Divya has been super compassionate and a wonderful guide in my journey towards self-discovery and awareness. She was also super responsive on chats creating an extremely safe space for me to reach out/discuss my anxieties besides the sessions. Overall thankful for the entire experienceâœ…	82	4	positive
Google Play store	com.iowave.drmind	Seems to be working good so far. I tried the tests and cross checked the results with my pre existing ADHD diagnosis and found the results to be affirmative so far. Nonetheless I shall update the review incase the app yeilds any other variables. Also these tests are indicative in nature and should not be taken as final diagnosis by users while addressing their impressions for this app. Apart from…	83	5	positive
Google Play store	com.recoveryrecord	Needs option to rate "hunger" at beginning of entries. Photo logging sucks because I can't seem to use any photos except those I took with camera app or in app; sometimes I want to use a photo I texted myself or took on Instagram, but the app "can't use" because of timestamp (or lack thereof)--don't require time stamp! "Reminders" need work--when I tap to "finish" an entry it erases all the info …	83	3	negative	mismatch
Google Play store	br.com.youper	I had previously given this 5 stars. I downloaded it again and it's totally different. I'm really disappointed as what was there before was fantastic. For a start it's gone from free to Â£13/month. That's a lot for an app. I understand that something that good takes time and effort and I would have happily purchased it at a one off reasonable price. The new app is confusing and clunky. This is re…	83	1	negative
Google Play store	br.com.youper	I used to love this app for it's ability to help me go through my feelings and pretty much almost have a conversation with me even if I was happy, now I can only go in with a problem in mind to fix and it's pretty much unusable from the way I used to use it, I'm probably going to delete this since I can't use it anymore after the updates, before the app completely changed I would have rated it fi…	83	1	negative
Google Play store	br.com.youper	I used to really enjoy using this app but the interface and interaction is really disjointed and doesn't flow as well as it did before the update. The for you section feels unnecessary to me and the different categories are excessive. The new questions were disruptive to my conversation and the images distract me from the features they go with. The busy display can be overwhelming to look at and …	83	1	negative
Google Play store	com.recoveryrecord	Best app to help me keep track of what I eat and how I feel in a very mindful manner. Their affirmations and pictures make me smile and feel inspired. Can't believe it's free. Set the settings to your issues- eat too much, too little, under or over exercise, etc I helps you notice if you are mindful or distracted while eating, has a mood check in, and has a too full or not full enough or satisfie…	84	5	positive
Google Play store	com.morneaushepell.abiliticbt.prod	The app is just a series of videos and endless questionnaires. The videos do not always play and the app lags often when moving from page to page often causing you to redo all the questions. A lot of the questions are not all worded well either. The rare chance you get to talk to someone they will lie to you and claim they care. They only care during their business hours. Remember ELIZA, you will…	84	1	negative
Google Play store	ar.com.fennoma.psicotest	PsyTests is an excellent application! It is easy to use, and keeps the graphics simple to not overwhelm or take away from the real purpose of its use. Its purpose is to assist you in your mental health, by asking real and accurate questions used by professionals, to determine if you may or may not be affected by a mental disorder. Tests are short, so you're free time is not consumed by a lengthy …	84	4	positive
Google Play store	com.iefimenko.mmpitrial	I don't usually review apps unless I am obsessed with them or absolutely hate them. In this case, it is the latter. This app is absolutely terrible. Uneducated people made this - sounds like an Arab attempting to write in English (Wording, punctuation, spelling, grammar, etc is worse than a 5 year old's). If you want a professional app, seek one elsewhere. This one is a complete and utter waste o…	84	1	negative
Apple app store	1060691513	It's helpful to have these prompts to guide my self reflection, and I appreciate the snapshots of each session so that I can look back on them. It's cool to see my thoughts going into the sessions compared to my thoughts after. I also appreciate the visual log of my moods. It's nice to see that I am making progress, but it's also nice to have a log of insights to refer back to if I ever get stuck…	84	5	positive
Apple app store	1052216403	Not sure why you can only see a months worth of history in the free version of the â€œ track your mood over time appâ€ but whatâ€™s worse is that the free articles are kinda useless, arenâ€™t very insightful, and donâ€™t really give a reason to see what else you could get with the paid version Itâ€™s a good idea but the free version is bare bones and there isnâ€™t any incentive to pay for the pr…	84	2	negative
Google Play store	com.epsyclinic.iwill	Its been about two years since I had the first consultation with Nayamat Bawa. I feel I have an additional support system. Conversations with her has been easy. Nayamat understands issues on hand extremely fast, provides alternatives and at times probes you to discover to come up with one. Her note keeping must be exemplary as she remembers the entire history. So easy to share an issue, over time…	85	3	not_relevant
Google Play store	br.com.youper	Prior to the version 10 update, this was the best mental health app on the playstore. Without a paywall, I was able to track my mental health reliably and could activly see results from the app. After the version 10 update, every useful feature has been blocked behind a $109.99 a year paywall. Can't simulate a therapeutic text session, Can't use any of the guided exercises, Can't even use the men…	85	1	negative
Google Play store	air.com.samuramu.gg.oc	I had high hopes for this app but I'm a bit let down. There are lots of grammatical errors across different units (OCD/Anxiety/Depression) that made it difficult to understand and to work out whether it was a positive or negative statement. It also felt a bit too repetitive. The monthly price is insanely high for that quality level when it's predominantly text based. I understand it's a translate…	85	3	negative	mismatch
Google Play store	com.quiz.psychology.test.dissocial.personality.disorder	if I could, I would give this a 0. for starters as someone whose been diagnosed with D.I.D the questions are extremely hurtful to us and also are harmful to the community as not all or most alters would do those things, also those types of questions do not make sense of how they are related to someone with D.I.D and secondly, there are far too many adds and its quite bothersome. I do not recommen…	85	1	negative
Apple app store	457360959	Using this app for daughterâ€™s recovery from an ED. I like thatâ€™s itâ€™s easy to use, pretty well organized. I donâ€™t like that our family members canâ€™t sync info, only clinician with each of us separately. I also wish for the ability to set some defaults to save steps when filling out a meal, such as eating a meal â€œat homeâ€ with â€œparentsâ€ etc. Even to remember last used setting wou…	85	3	not_relevant
Google Play store	br.com.youper	After over 1000 days using this app I'm uninstalling. What was once a great, lightweight mood tracking app has become bogged down and rather difficult to navigate and use. If they've decided to go in the direction of providing mental health assistance through the app, that's all well and good, but the fact that they pedal it so hard is a complete turn off (I've been receiving emails and notificat…	86	1	negative
Google Play store	com.morneaushepell.abiliticbt.prod	No notifications and the chat doesn't load properly, went a week without knowing I had a message and I checked every day. Was forced to repeat content because the app didn't register as completed The actual content is just stuff you could google and not at all helpful. Spoke to a therapist once before starting the program, when I finished it she just said okay good job and removed me from the pro…	86	1	negative
Google Play store	com.recoveryrecord	Really helpful tool for my ED recovery. Was looking for an app to be mindful about my eating habits that wouldn't count calories or feed into any of my harmful ED compulsions. This has been really helpful and calming. I love all the mood checkins and mindfulness practices. As with any ED recovery make sure this is a good fit for you and consider checking in with your counselor, therapist or clini…	86	5	positive
Google Play store	com.fatbelly.dealingwithdepression	I hate writing reviews. They're so much work, and they always turn out terribly. That's why I love this app. It encourages you to write out your thoughts, whatever they may be. Just write them without judgment and look over them later. Consider the thoughts that run through your head day after day. Notice how many of them are negative, putting yourself down. Now work on changing those thoughts. M…	86	5	positive
Google Play store	br.com.youper	Great app, with developers that listen to feedback Since new update - app is much slower, almost too slow to use and you can't just simply log moods anymore :( I used to use this as a diary but cant see how to anymore. Please add it back! Update 2 - they fixed it! ever since the beginning Youper has been great at listening to feedback, and they have once again. It now runs smooth, and you can cle…	86	5	positive
Google Play store	com.flowneuroscience.flow.droid	I only really wanted the device, as I would like to slowly come off medication and thought if it works, this would be a good way to help. However you have to follow this ridiculous app which appears to be designed for people who know nothing about depression. They are set up like a chat bot where you have to 'pretend' to have stupid conversations. it might be helpful to some, but you should have …	87	2	negative
Google Play store	com.recoveryrecord	It's not so over-loaded with features that it feels overwhelming and like one more learning curve. It doesn't make me count every single calorie or deal with 10,000 food listings that contradict each other. I like the metrics it allows me to track. The only thing I'd change is to have "log meal" lead to a process that begins with a picture and ends with the behavior log and then tips/motivation, …	88	4	positive
Google Play store	ar.com.fennoma.psicotest	I really like how basic, direct & to the point this app is. And I also found out that "Systematic Desensitization" is a technique that can treat both my PTSD & my GAD. I recently started back in therapy so this will be great option to discuss with my therapist! Thank you guys SO much! Dont give people the option to disable ads! They are getting free, solid advice from professional research. a few…	88	5	positive
Google Play store	br.com.youper	I used to love Youper as a way to track my mood each day to capture and notice the patterns of things which were triggers for different emotional states. The goal setting and friendly AI advice were genuinely useful, but this has entirely changed. All the chat sessions are super short and feel far less personal. I feel like I've lost a friend, and can't stand the overwhelming insta-inspired UI. I…	88	1	negative
Google Play store	com.flowneuroscience.flow.droid	The people who made this clearly know nothing about depression. The app has a pre made conversation that you can only read and occasionally pick options for, the options you can choose from are extremes and incredibly silly. E.g. there is ACTUALLY a part of the app where it says "you must be so excited to start you look like this" and it shows a picture of a dog and your options are acting extrem…	88	1	negative
Google Play store	br.com.youper	In the past, Youper had been my favorite app for mental health/personal growth. I used to enjoy how easy it was to navigate and how simple it was to check in. It really helped make checking-in with myself and my emotions a simple task to complete, which was challenging without it. Now the new update makes me feel very overwhelmed. The navigation is poorly organized and the UI is a poor experience…	88	1	negative
Google Play store	com.epsyclinic.iwill	I and my husband joined therapy together and we both were shown how our hearts are filled with love for each but the language,actions ,lack of boundaries is spoiling things between us ..we both shared our problems with Anuja ma'am and she guided us ..Today we both have sailed through the difficult phase with the help of Anuja ma'am and have come out as a powerfull couple.Its not that we don't hav…	89	5	not_relevant
Google Play store	br.com.youper	Very, very disappointed and heartbroken with this new update. It is not helpful for people like me who can't navigate these overwhelming, laggy, and slow menus. What happened to when I could open the app and immediately start chatting? It was so natural and it provided comfort. I would no longer ever recommend this app. Everything costs now. I no longer feel cared for by the developers. The AI no…	89	1	negative
Google Play store	org.minddiagnostics	Awful. Those tests are straight up a joke and a very bad attempt of getting customers. Its like made for kids, by kids. If you have even an average mind, you can figure it out. The results lack depth, questions are childish and shallow. Its like someone read Wikipedia about most common mental health issues, noted the main points, turned them into yes/no questions and divided the results into 4-5 …	89	1	negative
Google Play store	br.com.youper	Honestly, I don't like the new change. The previous version was more extensive and felt more like a conversation. Now it just seems like the same thing over & over again. The non-subscription side of the app seems to be cut short too, which is a bummer. I switched to Woebot and find it more engaging and personalized to my needs of help. Too bad, I enjoyed tracking everything from the past year. A…	89	2	negative
Google Play store	com.recoveryrecord	So far so good only been using for few days but it is very helpful to remind you to eat ect and its good that you can write your own thoughts aswel and look back at them, tracking your progress, few more bits on the app aswel I've just bad memory lol. Anyway if you find you forget to eat ect or need help for other reasons, then definitely give this app a try . Also loving the quotes they give you…	89	5	positive
Google Play store	ar.com.fennoma.psicotest	My honest review is 3 1/2 stars (but you can't give half stars). I already love psychology, and studying our feelings and actions is fun for me, This is a great app to delve father into that. It has quite a few categories and sun categories, you pick one and answer about 15-25 questions and based on your results it gives you information. It could expand on the advice given by professionals. They …	89	4	positive
Google Play store	com.morneaushepell.abiliticbt.prod	Doesn't deliver anything it claims. Rating: 0/5. No one ever responds. The ad made it seem great! It claims that a therapist will respond but not on weekends, which is fine. But I have been trying to use the app for over a week and no one has responded. And without a therapist response you are prevented from moving through the modules so I have been stuck after the basic set up module and can't p…	90	1	negative
Google Play store	br.com.youper	I downloaded the app because it seemingly has good review but after downloading there seem to be limited feature for my country. However the premium has set it and I was already charged by the time I canceled. It was for a year of sgd120 over dollars! They said they could refund it but 2 weeks later there is still nothing, emailed the customer service twice but no response. Be very cautious with …	90	1	negative
Google Play store	ar.com.fennoma.psicotest	This will be helpful for some, and it's good that all these tests are in 1 place, but this is a copy paste effort. No real work went into this and it immediately shows. Ex.("G.A.D Test" Q1-Have you experienced intense anxiety in the last year? A1-"No" Q2-Do you recognize your intense anxiety as irrational?) My complaint is that they say they worked hard on this & that is a blatant lie. Then they …	90	1	negative
Google Play store	com.recoveryrecord	Anyone else having issues with the app force closing & freezing? I connected a clinician, now RR & MoodLinks aren't working. :/ It's frustrating, I rely so heavily on this app. Update on 6/15/21: After sending an overwhelming amount of crash reports to the poor dev team (sorry!), they got back to me before 24 hours had passed & helped me fix the issue! Be careful about how many set reminders you …	90	5	negative	mismatch
Google Play store	br.com.youper	ORIGINAL 05/12/2019: Have been using Youper for over a year now and find it useful and helpful when I'm struggling. Sometimes just writing down some things and having a prompt to reframe some thoughts can go a long way and take me away from negative thoughts for a few minutes. Tracking my mental and physical wellbeing can keep me on track. ***** UPDATE: 25/03/2021: Still using this app and happy.…	90	5	positive
Google Play store	br.com.youper	The app is great & helps me clarify things, get in touch with my emotional health, &help me heal from certain conditions. Despite these I believe theres room for improvement: 1. Simplify the UI - target market: emotionally unstable people. The last thing we need is to be bombarded with options, be overwhelmed, & critical with ourself on "what if I chose the other option". 2. Display - I cant seem…	90	3	negative	mismatch
Google Play store	br.com.youper	I used to absolutely love this app. I had the $44 yearly subscription (my currently subscription would end next year), but with the new update it blocked me all the features saying that the price had increased and now I'm supposed to pay $107 to unblock the features. I get that you guys are trying to improve the app but you could've at least waited until my current subscription end to then charge…	91	2	negative
Google Play store	com.morneaushepell.abiliticbt.prod	It's good on paper, I managed to go through the modules and the therapist I was paired with was great, but the app has so many flaws: - Really long wait times to start your program -The internal chat has no notifications built in -Some of the modules are just "Don't think about it" -Your therapist will send you links, but the chat doesn't support hyperlinks or even copying these links It just see…	92	2	negative
Google Play store	com.morneaushepell.abiliticbt.prod	The other reviews are right. This is a waste of time and tax payer money. You sign up, get 1 module that asks you questions about yourself. No help, no therapist. It even asks you if this app has helped you, which is awkward because it hasn't done anything for me yet. Sure, I've only had the app for a few days, but come on. This is ridiculous. Don't bother downloading or do, but don't expect any …	92	1	negative
Google Play store	com.recoveryrecord	Very important app but it definitely has some bugs. For one, if I'm uploading a photo, the app will display the time I took the photo but when I log the meal, it will log it with the current time. Also, I have many issues with backlogging meals. I wish the 5 meals backlogging limit was changeable, everyone is different so some people may need more. The image recognition is impressive, I do wish t…	92	5	negative	mismatch
Google Play store	br.com.youper	THERE AREN'T MANY MORE FEATURES THAN BEFORE, mostly just reorganized. THE UPDATES MADE IT GLITCHY, It logs me out, so no use having the PIN set. If it does let me open it with the PIN, it just pulls up the loading screen but doesn't load. USED TO BE FULLY FREE, NOW SUBSCRIPTION BASED with free option. ANYONE ABLE/WILLING TO PAY FOR AN APP WOULD (or should) JUST GO TO IRL COUNSELING (or BetterHelp…	92	2	negative
Google Play store	com.mybrainsolutions.mybrainsolutions	I love total brain. I was using the website, and was seeing many positive benefits from it after the first week. However, my account was deactivated after one week. I contacted support and was told I need to contact my clinician for reactivation. Once reactivated I could only use the website for one additional week before getting an error message that my email address is not recognized. I gave on…	92	1	negative
Google Play store	br.com.youper	This used to be such an amazing and helpful app. I used to recommend it to as many people as possible and used it as a therapy assistant. It was a literal life saver. What did this company do? They decided to charge a ridiculous amount of money for the amazing features that used to be free. They wanted to profit off of people's mental health. On that principal alone, I'll no longer be recommendin…	92	2	negative
Google Play store	br.com.youper	I used to love this app. The update is just terrible. I wish I could go back to the earlier version, that was 5 stars, this one is just a mess. Please stop saying this mistake of yours is a result of our "constructive feedback". When will you fix this? If you really care about our constructive feedback, listen to us, and just 'upgrade' to the earlier version. Also, be smart, if u need to make mor…	92	1	negative
Google Play store	br.com.youper	The new layout is terrible and not helpful at all. Youper doesn't start chatting once you open the app, instead you have to scroll through dozens of options. What I loved about Youper was that it was so easy to use, just like talking to a real assistant and supportive without pressure. But now, it took me days to find the usual mood tracking feature. Please change it back - at least the chat at s…	93	2	negative
Google Play store	br.com.youper	*Update*: latest update made the app literally unusable. Can't open the app, not even after restarting my phone. This is an app development issue, not a phone issue. App isn't as good as it used to be. Used to feel like you were talking to a counsellor - now it's just an entirely unhelpful obvious computer. The death of a loved one section merely skims the surface and doesn't help with grief. The…	93	1	negative
Google Play store	br.com.youper	Why did the developers change all the layouts? :( The AI that greets you right after you open the app was so good for checking inâ€”Youper can tell us about other facilities on other tabs like how the tab usually change after a check-in. Or at least have the Check-In on a separate tab, not just a button among SO many options? The UX is worse tbh... The load time when switching tabs is also so slo…	93	1	negative
Google Play store	br.com.youper	I used to love this app. Initially, probably about two years ago when I started using this app ot was very simple and had a couple of features. You could track your mood for free, which I've done every day since starting this to keep myself grounded, and the others were paid. This year they updated, added lots more, every single thing but the mood was paid content. Now with the newer update even …	93	1	negative
Google Play store	br.com.youper	I hadn't logged in, in a while and I have to say the change between March and May is pretty bad. It feels way more limited than it used to be. I already didn't log in a lot, but today was the first time I was truly dissatisfied with youper. I can't see myself sticking around. Edit:. I closed my account because I feel the app no longer gives me real conversational freedom. It's not that Change isn…	93	1	negative
Google Play store	br.com.youper	I used to love Youper, it was were I went to. But then it got more complicated, there's too much. I don't know, the new update is just overwhelming, and it's not simple when you need it right away, so I can't say it's helping like it used too. I think some people like the new update though so I don't know, my personal opinion is that it's complicated, it's still definitely an amazing app. Just mo…	93	2	negative
Google Play store	br.com.youper	I've been using the app for ~3 years. Ever since the update the app is confusing and almost useless if you don't already know how you feel & what'll help you. I opened the app today because I felt super stressed and just needed to rant and then get talked down. Instead it took me almost 20min to even find the old "how do you feel today?"-dialog, which then consisted of youper asking me If I wante…	93	1	negative
Apple app store	1052216403	I really love this app and have been using it for over a year. Itâ€™s a great way to track my mood and keep a journal. It would be perfect if it wasnâ€™t for the flaky notifications. Every time the app updates I donâ€™t get notifications for days or more and then I forget to check in. It skews my results and I hate missing days. Everything else is awesome, from the advice it provides to the quest…	93	4	positive
Google Play store	com.epsyclinic.iwill	I am thankful to IWill for assigning Preeti Rao as my counselor. I interacted with a few counselors before I came across Preeti. I was in my most vulnerable state when I reached out to her. I had almost given up on counseling. I remember how she held my hand and made me feel so comfortable. Her communication style is very organic. Its like talking to a friend who won't judge you. She has been the…	94	5	positive
Google Play store	com.epsyclinic.iwill	This is the best app for therapy from an actual therapist. I am an Indian living in US and wanted to connect with a therapist who could better understand my upbringing which I could never find in US. 1. I can book appointments in the app itself and it shows them in my local time so it's a great feature (Kudos to the app developers!) 2. This is definitely a support system. I can connect with my th…	94	5	positive
Google Play store	br.com.youper	So sad to see it went paid.... I used to use Youper a great deal. I was depressed and was frankly desperate. It's free chat sessions, despite being all automated, really helped me to reframe my thought processes While it did have its limits, I found this app valuable. I got to a good spot and uninstalled it, grateful for its help. Now, in a dark stretch again, I went to re-download it only to fin…	95	3	negative	mismatch
Google Play store	br.com.youper	Update: i am so disappointed in this app but have been using it for three years. Every new update has made the app worse and worse. They need to go back to basics. Now the app is like every other app/ service out there. Used to be unique and helpful now it's cluttered, ugly, hard to use, and prompting me to pay for services i can't utilize on every page. It's a damn shame. I'm ready to delete you…	95	1	negative
Google Play store	com.morneaushepell.abiliticbt.prod	Found the ad online so I decided to fill out the survey to request for help, half way through it starts to ask me "how was the program? When I didn't start yet. Don't waste your time downloading it. No one will respond to your needs. This is why those of us that need the help, won't get it. STOP ADVERTISING IT IF YOU WON'T HELP US! I just tried to sign back in to delete my account and it won't le…	95	1	negative
Google Play store	net.appcolors.mental_test_quiz	Yes the test are good, but the problem I have is that you have to be 18 or older to do tests, a lot of mental illnesses start in young teenage hood. What if someone really knew something was wrong and needed to have a start on understanding something? Other apps that I have used have not had an age limit. Mental illness doesn't have an age limit and can strike at any age. Psychological apps are f…	96	3	not_relevant
Google Play store	ar.com.fennoma.psicotest	Only just installed app. Used it 10minutes , so far the adverts are way to much. Seriously, not sure if I want to see a string of ads (3 ,one directly after another ) while I'm in the middle of the test. Had to restart app twice before I could actually complete the test. After you completed a test, 1 advertisement is totally fine. Normal now days, if you don't want to pay for the use of the app. …	96	2	negative
Google Play store	br.com.youper	I have used this app for over 2 years. The new update has a lot of lag time and almost everything is behind a paywall, including features that weren't originally until a few days ago. The new update erased all past information I had put into the app and I am no longer able to see my past progress anymore. If you are going to pay for premium and are okay with lag times then the update is probably …	96	2	negative
Google Play store	br.com.youper	I tried to help a friend struggling with mental health by recommending the app. I'm not entirely sure if it's an iOS difference or if only new users are charged but they weren't able to use any of the features of the app. Not even mood tracking. They were prompted to pay. I still use the app and find it useful, but I can't give it a good review. (Edited to 3 stars from 1; I still don't think payi…	97	3	negative	mismatch
Google Play store	ar.com.fennoma.psicotest	In about 5 years, and multiple cellular devices, I have found myself to be almost dependent on this app to a fault. This app has tracked multiple deficiencies that may be going on inside my head for me and has helped my mental health providers in finding a better solution for me. Because my case is just seem to be the weirdest that each professional I deal with has come up against. So for that, I…	97	5	positive
Apple app store	1060691513	I truly love this app , this has truly been a life saver to me . And Iâ€™ve been telling everyone I know about this app that deals with anxiety or other issues people may face, I way to say thank you from the bottom of my heart ðŸ’•ðŸ’•ðŸ’•ðŸ’•ðŸ’•ðŸ’•ðŸ’•ðŸ’•ðŸ™‚to all the creators in making this free and Accessible to one who canâ€™t afford a Therapist, like myself. And to all the therapists th…	97	5	positive
Google Play store	com.moodtools.depressiontest	Here is the deal in 5th grade I was very depressed and I tested this app and it said I had moderate severe depression and lately I have feel sorta sick and tired of everything and on the anxiety one and this one it says I have moderate severe anxiety and depression but this time it is not as noticeable, my "depression" might just be boredom but it could be true. I am pretty sure this time the oth…	98	4	not_relevant
Google Play store	com.recoveryrecord	I really liked the app, but now that I'm doing more photo logging I'm getting really frustrated. When you take a photo from the app's home screen it asks what meal you want to add it to, but when you select "dinner" or "snack" it still marks it as "breakfast" but the time stamp is correct. And then if you only log by photo from the home screen it will not count the meal as logged. No check mark o…	98	2	negative
Apple app store	1052216403	Iâ€™ll admit, this app was really good at first. It was a healthy way to document my emotions, and it was fun seeing my months light up in different colors! However, out of the blue it wouldnâ€™t let me access my previous months without a MindDoc subscription. The only reason why I downloaded this app was to track my emotions throughout the months, and this paywall completely eliminates my purpos…	98	1	negative
Google Play store	com.recoveryrecord	Up until this past week, I was able to attach the photo to a specific meal log. Now when I choose a photo, a small pop up comes up that says "uploaded" but doesn't show up in the meal log I created and is posted separately and labeled "breakfast" for all meals posted. I changed my photo settings in the app to only keep the last 1000 photos within the app. I have the most updated version of the ap…	99	4	negative	mismatch
Apple app store	1060691513	So far, Iâ€™m really enjoying Youper and have told 2 other people about it. The ability to have a way to work through what Iâ€™m feeling â€œin the momentâ€ has been beyond helpful. I know this is just an AI program, but I think knowing that may be helpful as well - if this can be programmed, it means Iâ€™m not so much an island as a typical human being. I would recommend you at least give the 7-…	99	5	positive
Google Play store	br.com.youper	You're used to be my go to for mental health because I can not seem to get help from humans where I live, my doctor will only refer me to EAP. And calling health providers gets me answers like "you aren't within our coverage area" no idea what that means aside from "we won't talk to you". I need youper more than ever but now that help is locked behind a pay wall that wasn't there before and I can…	100	1	negative
Apple app store	1060691513	This app has been a tremendous help to me and I highly recommend it. I literally cannot live without it and it rewireâ€™s your brain so that you donâ€™t become completely dependent on it but you learn how to not fall into spirals of negative thinking as you keep using it. However, the reason I am giving it only 4 stars is because it doesn't have support for eating disorders and its something i st…	101	4	positive
Apple app store	1052216403	Minddoc has really helped me a lot through a lot of difficult times and itâ€™s a great app overall :) But I have one recommendation. I think there should be an option to pick how many questions we want at a time. I mostly use the app for emotion-tracking and answering 7 questions at a time takes forever. I just wanna get to the emotions. It used to be three questions at a time which I think was t…	102	5	positive
Apple app store	1052216403	My only complaint is that standards of â€œemotional healthâ€ feel catered to neurotypical people. I wish it rated emotional health for the individual rather than how it stacks up against â€œnormalâ€ people. Someone with chronic mental illness ends up seeing â€œpoor emotional healthâ€ while theyâ€™re feeling better. This can be discouraging. Maybe the app could ask people questions early on abo…	102	5	negative	mismatch
Apple app store	1060691513	I really like this app, the only advice I can give is that itâ€™d be cool to have a side of the app for my therapist so she can see my check ins and graphs for my mental health (Iâ€™ve been seeing her for years she isnâ€™t one of the ones from the app). There could obviously be an option for users to consent or not to that kind of sharing or edit what is shared with their therapist but it think i…	105	5	positive
Apple app store	1060691513	ive been using this app for around a year and a half now, and it used to be much better. None of the features have been changed, but now you need a subscription to use them. It used to be that only the extra things were locked being the subscription, then they changed it so that the o ku thing not locked was the mood tracker (I didnâ€™t care much though, that was the only thing i used) and now li…	106	2	negative
Apple app store	1052216403	I love the concept. Giving people an opportunity to seek help when they canâ€™t afford it or are too embarrassed to find it. (And for many other situations Iâ€™m sure.) Ingenious. After using it on and off for a month or so I realized that not all my emotions fit into the categories provided. I also started to realize the effect the questions had on my state of mind. If I was constantly being ask…	107	3	negative	mismatch
Apple app store	1052216403	Totally skeptical, figured another greedy app not here to help me personally. I used the free portions and was so impressed I did purchase the full features and it honestly saved my life. The app can detect your psyche down turns & pain in time to provide a connection between your crisis numbers as well as their crisis professionals. The tips, insights & education modules are in tune with my ther…	107	5	positive
Apple app store	1060691513	I was using this app about a year ago and then deleted it (I stopped using it as my mental health improved). I downloaded it again today to get back into tracking my moods during a med change, AND EVERYTHING IS LOCKED WITHOUT A SUBSCRIPTION. $90/year is steep considering this was all free a year ago. Obviously upgrading software costs money and therefore the developers need funding from somewhere…	111	1	negative
Apple app store	1060691513	I downloaded this app the other day to help with stress, anxiety, sleep, and self esteem. When I first logged in, it asked me a bunch of personal questions and I just thought: well itâ€™s safe, right? Anyway, there was this whole library of things that I thought would be great and I was really excited to try them but I realised that they cost money. I donâ€™t think that itâ€™s a bad thing that yo…	116	3	negative	mismatch
Google Play store	com.epsyclinic.iwill	It took me a while to come around to seeking therapy, despite being aware how much I needed it. I didn't exactly have a lot of options that fit within my constraints at the time so I was glad I came across IWill. Through their platform, I was able to learn more about my condition and effectively deal with it. I would like to mention Radha Ghanekar for being such an accessible and approachable per…	119	5	positive
Apple app store	457360959	This app has been a fantastic tool for doing cbt for binge eating disorder. It would genuinely perfect if just a few things were fixed! For example, when I have a lunch entry I had at 1:30 pm, and I have to edit something in it that evening, it updates the time of the entry to the time I edit it, which is frustrating. It ends up making it impossible to edit a previous dayâ€™s entry without switch…	120	4	positive
Apple app store	1052216403	Iâ€™ve been using this app for roughly 2 years now, and it has definitely been an amazing asset to my mental health journey. This app lets me track my moods, emotions, and activities, AND gives me feedback on my emotional well-being based on my moods and question answers. This is all just from the free version of the app! Sometimes with chronic mental illness, it can be difficult to decipher when…	125	5	positive
Apple app store	1060691513	If you have been through therapy before and understand the goal then this app is worth the investment. If you are ready to change and ready to be honest with yourself, this app will talk you through realistic step to a better you. I donâ€™t like to journal, so this app is my journal. It intuitively reminds me of the most important parts of my thoughts and brings it to forefront of my mind. I donâ…	125	5	positive
Apple app store	1060691513	I downloaded this app about two years ago and found the mood tracker option extremely helpful for sorting through my teenage emotions (I'm only 16). It helped me figure out which things were making me very happy in my life (being with friends and doing exciting things) and which were just making me feel okay (being inside and mostly being alone). After all the updates, I kept the app because the …	132	1	not_relevant
Apple app store	1052216403	I like the app and it has helped me manage my emotions and well being. However, I have lost my data several times twice and this is getting frustrating. I subscribed a year of membership for $47 but lost the first period of data not being able to find my account. I contacted customer service asking them to check all my email accounts but non of them were the ones used to subscribe for my membersh…	133	3	negative	mismatch
Apple app store	457360959	I was recently diagnosed with BED and was really lost. I saw that someone recommended this app on a Facebook group I follow and I downloaded it expecting it to be like most of the other food tracking apps. Fortunately, it is not. This app outlines your meals, triggers, and other things and asks you specific questions that donâ€™t necessarily make you feel bad but more conscious. Since downloading…	133	5	positive
Apple app store	457360959	Basically no eating disorder apps have ARFID support, so when I heard about this app I was excited. It still could have some work done, no app is perfect, but I was pleasantly surprised by how much it already hasâ€”thus the 5 star rating. I also know that the reason it has ARFID content is due to demand, which comforts me because it shows the creators actually care about the usersâ€™ voices. Itâ€…	135	5	positive
Apple app store	1052216403	Your first assessment is after 14 days, yet you only a week trial. That was the first thing that caused me to pause. Iâ€™m on my second full day of questions and by 3:30pm it shows I missed my midday and have completed the other two. I do get up early, but have at least 5 more hours of the day that wonâ€™t be accounted for. And the last thing I have say something about is the questions themselves…	137	2	negative
Apple app store	457360959	i have severe anorexia and this has been the only app that i have liked and used on a daily basis. it reminds me to log meals and asks me all the right questions. it also can help you fight other triggers like self harm, drugs, alcohol, etc. and it logs those as well. i just really love how this app is organized and it actually gives me ideas on how to help myself. even if they donâ€™t work i lik…	142	5	positive
Apple app store	1052216403	Was using this app to track my mood for anxiety and depression and for me, personally, I get triggered easily when exposed to negative thoughts or ideas so having the questions constantly asking if youâ€™re sad or other such questions I found that it did more bad than good. Most of the time I was in a pretty good mood but then after looking at the analysis it said my mood was critical which I fou…	145	2	negative
Apple app store	457360959	The good thing about this app is that I canâ€™t just skip my meals and pretend I ate when I didnâ€™t because my dietitian now sees everything. The bad thing is that I often eat my final snack of the day after midnight (usually around 12-12:30) and it seems that the only way to record that is by â€œbackloggingâ€ but when I record my final snack I am not backlogging. I am eating it at the same tim…	153	4	negative	mismatch
Apple app store	1060691513	I recently redownloaded this app as I use to have it a while ago and I found it really helpful, Iâ€™m someone with a lot of mental health issues and I have a tendency to need to vent these emotions. After losing countless friends to this talking to the ai felt great it was really freeing to be able to have someone there who I didnâ€™t have to worry about hurting. It became sort of a diary for me …	156	2	negative
Apple app store	1060691513	Update: I have ended my subscription, deleted this app from my phone and down graded my review. I donâ€™t want or need telemedicine, I already have a therapist. Prescribing medicine without an in person office visit may not be illegal but it is irresponsible and immoral and I wonâ€™t be a part of it. Youper no longer offers any services I need. Goodbye. ******************** Great app except in th…	160	1	negative
Apple app store	1060691513	The app used to be easy to open and express your thoughts in, much like a person you wanted to vent to without repercussion. Before there used to be individual tags you could select for each â€œjournal entryâ€ . For those times where you spammed and wrote was on your chest, it was needed organization after the fact and you could tag those specific elements from your life. I liked how it would as…	173	1	negative
Apple app store	1060691513	Iâ€™m waiting to hear back from a place on making an appointment to start treatment but with COVID its been very difficult if not a daunting task to seek professional help for my abandonment issues that I suffer from to this day. This has helped me so much with being personal to the big to small issues I have on a day to day basis, allowing me to not let issues build up and go ignored which furth…	190	5	positive
Apple app store	1060691513	I have been struggling with tremendous trauma in the past and I am currently struggling with depression. I downloaded this app because I thought that it would help me everyday, and take the place of a therapist according to the reviews. I started the app and it was going alright. I was telling them about my conditions, and what I would need for a satisfying treatment. It then gave me a subscripti…	214	2	negative
Apple app store	457360959	This app is really awesome and very customizable. I feel like every other food log/diary cannot compare - and ones like MyFitnessPal just need to DIE because they fuel many eating disorders. Several years ago, I dealt with bulimia in college briefly and binge eating constantly up until about November 2019 when I was fed up and truly turned to healing with intuitive eating. I weight cycled for so …	239	5	positive
Google Play store	br.com.youper	EDIT: I've had to update my review, because the new app is completely different from the Youper I fell in love with. The wonderful thing about the Talk functionality has always been that with a short, friendly conversation I was able to get a much clearer idea of how I felt and what might be causing it. Now Talk has been turned into a menu with several overlapping topics. The problem is that depr…	470	1	negative
				3.71114

## Sheet: 3
Review number	Theme			Accessibility					Ads		Language		Information quality			Therapeutic alliance and treatment							Features and engagement style									Functionality																Performance
	Review text	Sentiment	None of the current codes fits this review	Non-inclusive/non-accessible	Paywall	Expensive	Free or afforable	Issues with subscription/payment	No or well-placed ads	Ads	Poorly worded or ungrammatical	Well worded	Good information	Poor information	Lack of patient input	No contact from therapist	Cannot access an appointment	CBT/therapy	Self-help	Connect/book appointment with a clinician	Prescription service	Share results/link the app to clinician	Quotes	Tracking/logs/journalling	Reminders/notifications or prompts	Music feature	Goal setting	Rewards	Peer support	Mental health related games	AI chat function	In-app bugs	Cannot access	Issues with in-app features	Ease of use	App is not self-guided	Convinient	Nice design	Poor design	Bad update	Good update	Forced app closure	Cannot enter data offline	Not able to install	Cannot be customized or diffcult to customize	Hard to use	Account issues	Accuracy	Poor assessment/questions
1	Seems quite a good app	positive	Y
2	As other one not great	negative	Y
3	Love it so far â¤	positive	Y
4	So far it seems helpful.	positive	Y
5	This is not free. ðŸ¤¬	negative			Y
6	Good for my mental health	positive
7	This is a helpful resource	positive	Y
8	MADE FROM KIDS FOR KIDS	negative									Y																												Y
9	Nice and Very Useful App	positive	Y																																			Y
10	Great app, easy to use	positive																																	Y
11	NOT OVERWHELMING, GREAT ALAND USEFUL APP	positive																																				Y
12	Amazing App. It's really helping me.	positive
13	Fantastic way to boost mental health!	positive
14	Great app, intuitive, and aesthetically pleasing.	positive																																				Y
15	Really terrible UX. Tough to navigate.	negative																																					Y							Y
16	Freezes up, unable to get into.	negative																														Y
17	impressed with what is on there.	positive	Y
18	Great job you guys ,Love it	positive	Y
19	Love this! Really helpful and motivational.	positive	Y
20	Not sure what to think about it	neutral	Y
21	Wording of questions could have been clearer	negative									Y																																						Y
22	Reliable, UI is straight forward, and helps.	positive																																				Y
23	Good informative app very easy to use	positive											Y																						Y
24	I really don't like the lay out	negative																																					Y
25	Highly recommended for mental health issues ðŸ‘ðŸ‘	positive	Y
26	Fantastic. I'm sure you would like it	positive	Y
27	Appreciate the developerâ€™s effort and sincerity ,kudos	positive	Y
28	Helping me to manage anxiety and negative thoughts.	positive																	Y
29	Great app! Very informative and easy to use!	positive											Y																						Y
30	Excellent app. Does what is supposed to do.	positive
31	Great psychiatry app lucky to have found it,	positive	Y
32	Guess I have depression ðŸ˜ but great app	positive	Y
33	Easy to use and very useful. Awesome experience.	positive																																	Y
34	This is a game changer for depression. Massively recommend.	positive	Y
35	Really Interesting stuff on a lot of different subjects!	positive											Y
36	Love the test.there many test here should try âœ¨ðŸ‘ðŸ¼	positive
37	Love this app it helps me out do much.	positive	Y
38	The notifications don't work but overall rlly awesome app.	positive																																Y
39	Worked pretty good. I don't remember seeing any ads.	positive							Y
40	Its is scarily RIGHT ABOUT THE RESULTS FROM TESTS	positive																																														Y
41	Totally new & better way to track my healthðŸ˜	positive																						Y
42	Helps me to keep track of my anxiety easily	positive																						Y											Y
43	Good App.. Well made, aesthetically appealing and good content.	positive											Y																									Y
44	very inarticulate, as though the dev doesn't speak English	negative									Y
45	Great transformative app for your anxiety and self development	positive
46	Very important app because i have depression and anxiety	positive	Y
47	It's a wonderful application please add more programs ðŸ‹ï¸ðŸ’ðŸ’ðŸ’ðŸ‡	positive
48	A perfect app for mental health testing and information!	positive											Y
49	Too* basic. I might as well grab a steno book	negative												Y
50	Really awesome app and it helps to well mental health..	positive	Y
51	Only options for gender are male and female. No thanks!	negative		Y
52	It has worked for me. Another piece of the puzzle.	positive
53	thank you. im doing this for my mom. thank you.	positive	Y
54	Great app lots of help and advice. Great goal setting.	positive											Y						Y								Y
55	Helped me in identifying my feelings and acknowledge my fears	positive
56	Only non triggering food app I've ever seen. Awesome functions.	positive
57	Great app. The diagnosis result is pretty accurate. Keep going.	positive																																														Y
58	Constantly have to reset password ..way to frustrating to use.	negative																																													Y
59	Accurate, I was diagnosed with major depression and this helped	positive																																														Y
60	I love the motivating and helpful quotes after every entry	positive																					Y
61	Questions are well focused and should lead to fertile ground.	positive
62	Really useful to track anxiety attacks and levels of prevalence.	positive																						Y
63	Just not as helpful as I thought it would be.	negative	Y
64	Love that you can find so much out about yourself	positive
65	I like how this app is designed. Thanks to dev	positive																																				Y
66	Very convenient and has amazing therapist. I definitely recommend it.	positive																		Y																	Y
67	So far fabulous. Wasn't expecting miracles.. but so far great.	positive	Y
68	Not a single feature available without paying for the subscription. Bye.	negative			Y
69	Gives plenty of space for notes. Anxiety tracker itself is simple.	positive																						Y											Y
70	Very helpful.chat through my Deppresion anxiety every day and good charts	positive																						Y														Y
71	Great for tracking my anxiety without having to write anything xx	positive																						Y
72	I wish I could create an account to save the data.	negative
73	Fantastic idea, easy to use, very helpful, no personal data needed	positive																																	Y
74	There are quite a few ads, but overall it was enjoying	positive								Y
75	Wow, kinda helpful, i guess. I got 41. Is it good?	positive
76	Very helpful for reducing depression. This app made me feel better	positive	Y
77	A very worthwhile app for those going through eating disorder recovery.	positive	Y
78	Easy to use. Great for compulsive eater to journal eating habits	positive																						Y											Y
79	Excellent work very good app explained everything about depression cool app	positive											Y
80	Amazing app lessons in CBT section worked to change my life.	positive																Y
81	It keeps on entertaining me ..i love it.. Keep it up!!	positive	Y
82	The meal logs keep deleting. No way of exporting the logs.	negative																																Y													Y
83	good concept and pretty but everything is behind a pay wall	negative			Y																																	Y
84	Can't opt out of an extremely nefarious privacy policy. No thanks.	negative
85	I was soo uneducated about this until I used this app.	positive											Y
86	I really like this app good for managing your depression and anxiety	positive	Y
87	Wonderful read and great info..So thankful to the author for writing this.	positive											Y
88	This app is helping me so much, in conjunction with a professional.	positive
89	Good so far! Wanted to keep a track of my daily moods	positive																						Y
90	Best and amazing app to be free from depression. I recomend it.	positive	Y
91	The app is great. But read the Terms of use. Enough said	negative
92	I like that it reminds me to check on my mental health	positive																							Y
93	Cute and simple ui very simple to use ,found it very helpful.	positive																																	Y			Y
94	Its cool how well this worked and I like the simple colors	positive																																				Y
95	Needle in a hay-stack,lucky to have found an app that actually helps.	positive	Y
96	It has been mostly good for me abeit difficult revealing eating patterns	positive
97	This is the best app in this category. Try it to believe it	positive	Y
98	Unable to install application. It gives error. Tried calling developper but no response.	negative																																										Y
99	Excludes other OCD themes and only focuses on surface level ideas of OCD	negative												Y
100	I can't get passed registration as I'm not being sent the verification email	negative																															Y														Y
101	Not in CAD, everything is locked until you pay.. I believe in rupees..	negative			Y
102	I really love this APP & learning about different mental illnesses!! Thank You!	positive											Y
103	Great source of information for understanding the mental state of being plus more!	positive											Y
104	Awesome experience. The app shows exactly what is my condition of mental health.	positive																																														Y
105	Simple to the point tests. Easy and they give rescources, which is nice	positive											Y																						Y
106	This has been helpful dealing with my eating disorder and keeping me accountable	positive
107	The journal part is what I use. It helps me reset my thoughts.	positive																						Y
108	Highly recommended for everyone looking to learn what exactly is depression. Cool app.	positive											Y
109	I think that its great that trained doctor spreading awareness about mental health.	positive
110	Great way to track how you're feeling mentally and emotionally - highly recommend!!	positive																						Y
111	i love it!! its very accurate and it helped me figure out myself :)	positive																																														Y
112	Very good app. Quick tests but in depth. Good advice and very good analysis.	positive											Y						Y
113	Rely hpful in recording behaviors and patterns of feelings and eating during the day.	positive																						Y
114	highly functional, helps me process things and its amazing! this app deserves 5 stars.	positive
115	Love the app usually. Recently app closes when I try to open a track.	negative																														Y										Y
116	I am so glad that I found in right time & it's very easy.	positive																																	Y
117	So far I think this is a great app. I'm still figuring it out though.	positive	Y
118	Using it on my third day now. The reminders really help keep me on track.	positive																							Y
119	Very few questions in the test, and they are poorly written, hence its very inaccurate.	negative									Y																																					Y	Y
120	I'm just starting out, but I think it helps keep me focused on the positives.	positive
121	Low effort app, probably made in flutter in 10 minutes. Essentially an abridged depression wiki.	negative												Y
122	I've just started using it, but it's already proving to be an incredibly helpful resource.	positive
123	Great app love the exercises, this app has helped me improve my long term memory.	positive																	Y
124	I usually donâ€™t write reviews but this app does deserve a 5 star review,highly recommend.	positive	Y
125	I wouldnâ€™t change a thing in the app its perfect as it is,great effort,thanks devs	positive	Y
126	Selfhelp for assertiveness helped me the CBT stuff is great havenâ€™t seen it available elsewhere	positive																Y	Y
127	Found app very beneficial for understanding my problems and has very useful Dialectical behaviour therapy	positive																Y
128	Signed up and completed the first module. Sent available times for a meeting - nothing.	negative														Y	Y
129	Needs back button, i made a mistake 1before the last question . other than that awesome	positive
130	Don't want this app. Good job making a well tracking app.Thousands will use this I hope!	positive																						Y
131	Aparently to this app i have adhd, i thought i had adhd in the first place	neutral																																														Y
132	A great application to push you, to motivate and inspire you- providing a solution driven mindset.	positive	Y
133	I LOVE Youper but please fix the lag and confusing, cluttered environment from the recent updates!	negative																														Y							Y	Y
134	Awesome app... You learn a lot about yourself through all of the tests they have available.	positive
135	Waste of tax payer money, all negative reviews on here are 100% true. DON'T WASTE YOUR TIME.	negative	Y
136	Endless mood-questionnaires and interminable muscle-relaxation-exercise videos are not a solution for fears of COVID or anything else.	negative
137	Its an ok app but i dont like how the info things shake if u touch them	negative																																Y					Y
138	Love the app ,great attempt to put all of psychiatry into an app form,worked for me ðŸ˜Š	positive
139	Favorite self -help guide app ,there are some features that can be improved with updates but am	positive																	Y
140	Love the cause and the project ,truly appreciate ,would pay for paid version if they had one.	positive					Y
141	Wonder why this isnâ€™t the top rated app for mental health ,more need to know of this	positive	Y
142	Had almost given up and then found this app ,helped me get my life back on track,thanks	positive	Y
143	Depression im so happy with this app, it make me more comfortable to start my working day	positive	Y
144	Very good app. I love the quote of the day and the tests are fun and accurate.	positive																					Y																									Y
145	Don't bother downloading. Terrible grammar. Just awful. At least hire a native English speaker to write the questions.	negative									Y																																						Y
146	This app is one of the greatest free apps to aid you in understanding, preventing and treating depression.	positive
147	I love the app its really like having a psychiatrist and therapist in your pocket whenever you need.	positive																																			Y
148	I just did my first test. I am still navigating around but so far ..it's an easy guide	neutral																																	Y
149	Although do to high anxiety I have trouble reporting everyday it helps me keep a pretty good time line	positive																						Y
150	I like the programs and feel like my overall health and emotional stability is better after using the app	positive	Y
151	dealing with depression one of useful app for my self ... it's outside professional treatment ....i recommended it ....	positive	Y
152	Leaving a 1 to offset all the word salad reviews giving it a 5. Don't fake peoples' approval, fellas.	negative	Y
153	I had a great experience with the app and my therapist Ms. Radha. Would recommend this to everyone! :)	positive																		Y
154	Amazing experience with this mental health app. It gives the exact result which I expected. Thanks for making it.	positive																																														Y
155	I like this app..Dealing with Depression is for those who have been coping with depressed mood.. highly recommend it	positive	Y
156	Helped with my anxiety when therapist was not getting much done, plus its free, its worked great for me.	positive					Y
157	Easy to use and covers a wide range of issues , disorders and informative for anxiety, depression , fear.	positive											Y																						Y
158	Too much access required, didn't even open the app.Read the permission required... Gallery, Media, storage, location? What for? ðŸ™„	negative
159	Sad that apps are now the only thing that can help us to get over our depression, anyway good app	positive	Y
160	Its like having a therapist on my phone. Its very thorough. I don't think I could make progress without it	positive																																			Y
161	I have major depression for sure and it said I did, also I'm gonna work on getting therapy so yeah!	positive																																														Y
162	Update: dreadful, what's happened to the old Youper which was so helpful. This new version is just impersonal, standard rubbish.	negative																																						Y
163	Ex Psychiatric Nurse 20 years depression . Great treatment and Cognitive Behaviour Therapy on the app . Highly recommend .	positive																Y
164	this helped me a lot,i finally figured out what was wrong with me in such an easy way. thank you! :)	positive																																	Y
165	This app is amazing it helps me to keep track of how I'm feeling so here's a 5 star review!! :-)	positive																						Y
166	Thank you for making me understand who and what I am. I have things now realizing to work on... Thank you	positive
167	Hey thanks youper team for the app I love this one , can you guys include a section on dreams ???	positive
168	So many ideas about coping skills and affirmations. Very helpful. Hoping it will work in conjunction with a therapist to recover.	positive																	Y				Y
169	Can't get past the first screen, it says click accept to continue but doesn't let you scroll down to accept it	negative																														Y
170	I actually expect a detailed results. It's like my own little personal psychiatrist. Great interface. Simple enough questions. Overall AWESOME app.	positive																																			Y	Y
171	Its a very basic diagnosis, but definetly helpful for people who lack the ability to notice changes in their own behavior.	positive
172	excellent app for recording eating habits, food logs that are ed recovery friendly, and recording emotions and thoughts especially intrusive ones	positive																						Y
173	I have adhd and i took the test and it said i dont so it does not work DO NOT DOWNLOAD	negative																																														Y
174	Missing ability to edit a mood check-in entry. Also would be nice to be able to edit timestamp for mood check-in.	negative
175	So far the app seems very well-written, organized, easy to understand and use with lots of helpful information and course .	positive										Y	Y																						Y			Y
176	Simple design and ui ,could do with more conditions but is sound in what it offers great app for trainee psychiatrists.	positive																																				Y
177	Great app for help with depression the cbt resources are so helpful,love the app ,simple and effective for mental health problems.	positive																Y
178	It was a good experience for me and Ms Roopali has been a life saver, thanks to Iwill and Ms Roopali..	positive																		Y
179	This is a best app for easy to use .this app has helped me a lot a very thankful to IWill.	positive																																	Y
180	It's great and the weekly tips and the quote of the day is the cherry on top of the cake. Thank you!	positive																	Y				Y
181	All I can say is WOW!! This app flows seamlessly and I am considering it as a valuable tool in my recovery!	positive																																	Y			Y
182	Informative, I downloaded the app with an open mind and so far what I have read is spot on. Im super intrigued.	positive											Y																																			Y
183	Have only done one questionnaire. Might come back after using the app more and change the rating. But so far so good.	positive
184	Suspicious App Permission Requirements... Why do you need access to my gallery? Why do you need to know my exact gps location?	negative
185	It gives a great opportunity to test our own disorders in other aspect which is really helpful. This app is amazing..Thank you	positive
186	Not a bad lil app here. Even with the ads BECAUSE and only because they are spaced almost perfectly in your tests.	positive							Y
187	I like these apps. Although it breaks my heart to see the results and Ive been getting help for my issues... So	positive
188	Well, my background is in psychology, which is why im attracted to things like this, but the test are fun, varied, and easy.	positive
189	Easy to use. Took a little while to find the meal planner. The reminders do not include the meal planned, only the time.	positive																							Y										Y				Y
190	I was not eager to go to psychiatrist the app helped me get the help I needed and get my mental health back	positive
191	I donâ€™t write reviews but a free ad free app for mental health in this time and age, thank you for the help	positive					Y		Y
192	Unexpectedly effective. The only issue I have is the health section needs some work when it comes to addressing/acknowleging chronic pain and disability.	positive		Y
193	I've spent an hour this morning wondering how to tie a noose to the rafters in the attic. This app says I'm low risk.	negative																																														Y
194	This app really has been helpful in showing patterns in my eating behaviors and offers excellent ideas for coping skills. It's also very user-friendly.	positive																	Y					Y											Y
195	I thought I just had depression and anxiety..so I did this.here I was diagnosed with bpd..then a was diagnosed with bpd by a professional..	positive																																														Y
196	I haven't been successful trying to keep a bullet journal but this has been a perfect version I can fill out on the go!	positive																						Y													Y
197	I cant explain how much I benefitted to come to terms with my alcohol addiction problems and understand it and then get treatment then	positive
198	This is very useful I have been trying different tests they all say the same so I'm probably depressed even though it's not high	positive																																														Y
199	This app has made me realize patterns in my eating that I was not aware of before. I have enjoyed using this app so far.	positive
200	Yeah, this app sucks. It's basically just like "welcome! Now solve your problems by yourself but like write about it in the app". Completely useless.	negative
201	You'll get nothing from this app. They don't checkit anymore as queues are too long. 5 dats after application i've not even recieved an acknowledgment.	negative														Y
202	This is a good app for stress management, anxiety therapy and also help you to control yourself. this is a perfect anxiety self help app.	positive																	Y
203	Iwill keep doing good work, you have been great help for Many. Thanks to my therapist Ms Roopali you have been such a great help.	positive																		Y
204	i really like this app. Its shown me how I've changed throughout the years. Wish you didn't need premium to get the full effect though.	positive			Y																			Y
205	Very helpful to simply (or thoroughly) log how your day is going. It is helpful to someone who needs a routine to anchor his/her day.	positive																						Y
206	Loved the app. It really helped with my anxiety but then of course they had to be greedy. If I could 0 stars I would.	negative			Y	Y
207	Couldn't even open it single test or subject despite uninstalling and reinstalling more than three times. Was really looking forward to using this app. So disappointing.ðŸ‘ŽðŸ‘ŽðŸ‘Ž	negative																														Y
208	If you do it with transparency may received good advice. The questions maybe are little too easy to see it through. But in general, looks professional.	positive																	Y																			Y											Y
209	The test may be good but the English version has many questions that need a more accurate translation. Some of the questions are impossible to understand.	negative									Y																																						Y
210	This is an amazing app very informative, covers a broad spectrum of mental health issues. Great format easy to use and easy to understand. Thank u	positive											Y																						Y
211	I love this App it makes me aware and accountable for my eating choices and how I am feeling around food before and after ive eaten.	positive
212	Great app, done alot for me seeing where I started off and where I am now and this app alot in that turn around so thankyou	positive
213	Love the app. Would love if there were a community connection option. Maybe it could be modeled after Kind Words to keep things positive and specific.	positive
214	This app has potential. It needs a place to journal freely, write about whatever is on your mind. It instead had trackers that ask you questions.	neutral																						Y
215	Couldnâ€™t have done it without this app,sometimes you need just a nudge and this app provided just that loved the CBT material for depression and anxiety.	positive																Y
216	This is the best therapy app and it is also user friendly. Sessions with Radha Ghanekar were very good, she helped me attain a constructive mindset.	positive																Y																	Y
217	GREAT Test App... Results are Accurate..my own mini Temporary Therapist ...But End of Session Can't Collect my Progress & Results ...without Unwanted Pop up Adds...Gives me Headache..	positive								Y																						Y					Y											Y
218	Was perfect back when it was usable. Now every is behind a 100 buck a year paywall. Absolutely heartbreaking and has actively damaged my mental health progress.	negative		Y	Y
219	Unfortunately this app cannot be used anymore as nearly all features are behind a paywall. Try Intellect, some features are free there and it helps too. :)	negative			Y
220	This app has been a huge step in my recovery. It's easy to use and it has everything I need to stay accountable and aware. Highly recommend.	positive																																	Y
221	I purchased No ADS and yet ...there are ads. Otherwise I really like the relax feature. It's hard to use it with ads flashing at you though.	negative						Y		Y
222	Horrible app! So many misspellings, I couldn't count them all! The "result" of your tests make no sense, and you HAVE TO upgrade to get any information.	negative			Y						Y
223	I've chosen this app as I myself am a psychotherapist, it is quite simple but efficient. I very much recommend it for the purpose of self analysis.	positive
224	It is great app I have ever seen. I love it I am student and I learn many things from it. I appreciate the hard work of developers.	positive											Y
225	This app is very accurate I was diagnosed with serve anxiety it it was able to tell me I might have it so to me it's pretty good	positive																																														Y
226	It really has made me aware of u healthy eating habits I have. Realizing this has helped to see I have a lot of work to do yet.	positive
227	I use this app everyday and love it's constructive feedback. My only issue (if you could call it that) would be the daily quotes are repeated too frequently.	positive																					Y
228	Can't do anything without premium. And I put the lock on it and instead of it unlocking it sits there loading never opening. 100% dissatisfied. Do not recommend.	negative			Y																											Y
229	It's a good way to link in with your Doctor. It's nerve racking to do on a personal aspect, but the app is easy and smooth to use.	positive																		Y		Y													Y
230	Its amazing, unfortunately I came our as severe depression/ anxiety , if anyone is stuck and needs to find out if they're depressed I highly recommend this app	positive
231	Awesome App.. I would definitely recommend this app who needs proper advice for certain things which would not be able to share it with anyone else.. thanks ..	positive																	Y
232	This app is so helpful in dealing with my depressions! The cognitive diary is a fantastic way to deal with emotions and re-channel my negative thoughts! Love it!!!	positive																	Y					Y
233	Really sad about the direction this app has taken since the last update :( Hope the developers actually listen to the hundreds of displeased customers. I'll be uninstalling	negative																																						Y
234	Its a good starting point for anyone unsure their situation or just need confirmation..If the Dev keeps the information in app updated this will remain a solid tool..	positive
235	I am so glad I found this in the right time. Been to several therapists before but somehow only at Iwill, I found someone who really gets me.	positive																Y		Y
236	Earlier versions were top notch, five star rating. I find the new version unintuitive, extremely slow, and very limiting. Hope the app would evolve to be better soon.	negative																														Y							Y	Y
237	It's really helping me a lot to cope with my ED, and understand its patterns. I'm linking my psychologist so he can be aware of my behaviors and thoughts.	positive																				Y
238	It's geared towards dealing with Covid -19 anxiety, which didnt really apply to me. I recommend getting a therapist instead of relying on this app if at all possible.	negative
239	I downloaded this app years ago and continue to keep it because of the meditation videos. They are truly wonderful and helpful at any time of the day ðŸ‘Œ	positive																	Y																		Y
240	Basically set you up with an appointment then they don't call you, it's the same story with all mental health assistances out there, if you don't have money, Go Away!	negative															Y
241	Easy to use; really good for people with disordered eating. No macros or calorie counting, and you can take photos of plates if you don't want to type it out!	positive																																	Y
242	As a therapist myself, I find this app helpful in providing the general population with information and helping suggest the proper steps forward if there is anything significant going on.	positive											Y
243	Great app productive app upto you to help yourself loved the self help personal development programmes, they are so detailed surprised these are available ,more people should know about it.	positive											Y						Y
244	Found this mental health app very useful and its not I havenâ€™t tried the more popular ones like mindspace and betterhelp.Plus its free and no ads how good is that.	positive					Y		Y
245	This app is everything, I feel like I owe it more. I've been using it for three years and I've noticeably changed for the better, as it rewires your thinking.	positive
246	I love that you can talk or type your experience. Each day that you choose to journal then provides a log where you can reflect upon, and monitor your progress.	positive																						Y
247	I really enjoy this app. I keep all of my thoughts and feeling all organized with this app. Its nice and easy to use and I definitely recommend to all ages.	positive																						Y											Y
248	Love it, I have a bit of everything going on in my mad head, some of the most important people in history were bonkers so I will not get too concerned.	positive	Y
249	Itâ€™s easy to read, easy to complete workbook and very helpful so far. If you or a loved one is suffering from depression, this might be the help youâ€™re looking for.	positive																																	Y
250	This app is Very easy to use and very good experience.I have seen amazing improvement in my mental health.it's amazing to be able to have access to therapy from home .	positive																Y																	Y		Y
251	It's an incredibly great app. Super helpful. Unfortunately, after the update it's so slow it's barely usable. So frustrating! Edit: It works fantastic now, thanks developers! Keep up the good work!	positive																																							Y
252	Am finding this treatment quite good. Have previously used Transcranial stimulation which helped but was vety expensive. This is good as an alternative to that. Has helped lift my very low mood.	positive	Y
253	This App is easy to use. The exercises are fun and helpful. I learned more about myself, my strengths and areas I can improve. It's a fun way to train your brain.	positive																	Y																Y
254	Very poor app, misleading its basically a self-study CBT app that isn't running like it should. I really hope that this isn't government-funded because if so its a waste of public money.	negative												Y				Y														Y
255	Extremely useful app for a very crucial aspect of our lives. Mental health is equally important. High time people take it into consideration and keep it in check. Great work. Kudos ðŸ‘	positive
256	Used to love it, now it's just all about the money. So sad, I have to just delete it. Lost all progress and now everything useful costs money and I have non.	negative		Y	Y
257	Encourages the depressed person to take personal responsibility for their feelings, thoughts and actions. Focus on changing actions to change thoughts and feelings. From depression to action to gratitude, mindfulness and meditation.	positive																	Y
258	This app is great and their services are satisfactory . My assigned therapist was Radha and she helped with me to deal with my issues . It was an insightful experience .	positive																		Y
259	This has been absolutely invaluable in helping and supporting me on my road to recovery. It's easy to use and gives great insight into my eating behaviours and thoughts. A brilliant tool!	positive																																	Y
260	Only just started using the app and absolutely love this tool. I love the prompts to use coping skills,positive affirmations and breaking unhelpful and untrue narratives whilst building a healthy relationship with food.	positive																	Y				Y		Y
261	I learned alot from this app. I dont think all of it is an exact science. Mind/physical symptoms need to be separated to get a better diagnosis...i believe. Otherwise this app is helpful.	positive
262	I can't even get the app to move past the sign up screen. I've Uninstalled and reinstalled and it still just gives me a loading screen and won't let me even sign up.	negative																															Y														Y
263	Just aweful, my eyes couldn't concentrate on anything they were saying and what I could read only made me angry. The answers I wanted to put down simply weren't there. Would not recommend.	negative																																					Y										Y
264	User interface is very easy to use, i have taken therapy from Rupali, I found her pretty helpful and I ensure she and the app will help you a lot. Thank you Rupali.	positive																		Y															Y
265	It's a great app and like the 12th one I took just waiting for one to say no but suprise there all yes and they all say severe being 11 is hard huh	positive																																														Y
266	Free for seven days, then $90 a year? LMAO! Yeah, how about...NO! Real sneaky of you to expose that AFTER I signed up. This ap is getting tossed in the bin RIGHT now.	negative			Y	Y
267	Terrible, it's basically a link to a site, not easy to use and I'm not a stupid person!, try to find the test was a pain, navigating a random Psych Central website ðŸ™„ðŸ™„	negative																																					Y							Y
268	I love the app but it keeps crashing on me. I've installed it several times and now I can't even use it. It's super helpful but if I can't access it then it's pointless.	negative																														Y	Y
269	This update sucks. You have to search for the im feeling. When I'm having a hard time that makes it worse. I don't whos feedback was used but that was not a good idea.	negative																																					Y	Y						Y
270	I only downloaded it to make a review. This test is rude to people with DID. If you are concerned you may have DID then don't take this. DID is not a violent disorder.	negative									Y
271	I wish it was more obvious it's only available to residents of Canada & India, as that would've saved me the effort of unnecessarily downloading it (I'm from Australia, so it's useless to me).	negative																															Y
272	i really like this app. Ads are very minimal, although it is information that they rather have, than including annoying ads. The app hs very detailed options which help in individual symptoms, struggles and cases.	positive							Y				Y
273	Used to have this app to log my emotions and get a better understanding of my mental state. Upon redownloading the app I see it has been reduced to a cash grab. A total pity.	negative			Y																			Y
274	In previous versions of these apps the audio would not connect to the internet thankfully that bug has been fixed and now it's able to connect and I like the new user interface thank you.	positive																																				Y			Y
275	Amazing app! Had a great time chatting with the ai virtual assistant. I could easily take a test to find out whether I had anxiety or not, and find help. Looking forward to more updates!	positive																													Y				Y
276	Amazing app, very feasible even the counselors are well qualified.My therapist Roopali was very polite and an empathetic listener. She allows me to vent out my emotions and helps me to deal with my issues.	positive																		Y
277	Very helpfull app from this i can controll my mind to get rid of bad things definitely recommend to other user and share this app on other platform to get rid of bad health problems	positive
278	You can't do anything in the app without paying. It's like those weight loss apps. According to this only people with money have a right to mental health help. Would not recommend unless majorly improved.	negative		Y	Y
279	It was a great app, but it became paid and 90 euros + tax (a year) is way too expensive for me. I used to use it every day before it became a paid app.	negative		Y	Y	Y
280	Great app for insights into my own mental wellness. I can see the progress I'm making as I continue to use the exercises and tools. NeuroTunes and breathing exercises are great for focus, relaxation and sleep.	positive																	Y					Y
281	Terribly translated. Most questions don't make sense in English. There are no actual results, just an undefined graph with zero explanation. Wasted 10 minutes of my life. Absolute garbage, Buzzfeed quizzes are more comprehensive and understandable.	negative									Y																																						Y
282	A very very good app. I never write review before as I think it's kinda annoying but I couldn't thank enough for those who make this application . Thank you, hope you live a wonderful life	positive	Y
283	Do NOT use this app to do any of the following in ANY capacity: to try to self diagnose yourself. To try to diagnose someone else. Please go to a licensed doctor and/or mental health professional.	negative
284	Too many adds per test. There were 4 in my test 1 banner ad. And 3 that took me out of the test. I may use again but over time this would cause me to yeet	negative								Y
285	I love that it sends you the reminders to log your food regularly it kind of reminds me to eat. I love that it also logs emotions so you can go back and see your progress	positive																						Y	Y
286	The app is easy to use . My therapist Radha helped me through a hard time with her suggestions . It was easy to undergo therapy and also after each session always felt lighter and content	positive																Y		Y															Y
287	You can't do anything in the app without paying. It's like those weight loss apps. According to this only people with money have a right to mental health help. Would not recommend unless majorly improved.	negative																Y
288	We we're insulted to read within the first paragraph of D.I.D "one or more distinct identities a person believes to exist within themselves". Believes! You mean to tell us we've been make believing our entire lives!	negative									Y
289	I initially reviewed this at 5 stars and recommended it anytime I had a conversation with a friend about mental health. I have to add my voice to those saying this update has ruined the app.	negative																																						Y
290	It Was a wonderful journey with iwill and Roopali. It wasnâ€™t easy to share your pain with anyone but she gave me enough space and I started feeling comfortable.. iwill is doing great work, Keep it up.	positive																		Y
291	Every day it seems I find a new tool to help me in my recovery on this app.I would have given it five stars but sometimes the reminder alarms to eat meals and snacks doesn't go off.	positive																																Y
292	I haven't had a chance to really check it out before it asked for my feedback. There seems to be a lot of ads so that's why I only gave it 3 stars. Will update if needed.	neutral								Y
293	Great way to track food when counting calories is triggering. Allows for a mindful diet tracking and does include the data, but only if you choose to see it. I can even share my info with my counselor.	positive																				Y		Y
294	Extremely helpful! Its great to be able to connect with my dietician and have the accountability piece. Its also really helpful to be able to get feedback so that I have more confidence in my ability to portion	positive																				Y
295	What happened to this app? It was so great about a year ago, free mood tracking, free tests, and actually told you very insightful things and did help improve your mood. But now everything is behind a paywall??	negative			Y
296	super messed up how you have to pay for everything now, I was having issues again for the first time in a while so I downloaded it because it really helped last time and now everything is restricted	negative			Y
297	I have been formerly diagnosed by professional psychologists with each disorder as depicted within these results! To my who take out of curiosity or boredom, consider cross-reference with a professional if results suggest the presence of a disorder	positive																																														Y
298	I would recommend it to anyone and everyone. Even if they don't have issues with depression or anxiety. Now that I've read it, I am frequently noticing my thoughts and how they are get in my own way.	positive
299	Frankly, I'm amazed an app like this can exist without ads or a subscription service. I'm not sure if an AI can truly replace a human when it comes to treating mental health, but Youper is certainly trying.	positive					Y		Y																						Y
300	I really want this app to go back to how it was before. The AI would converse with you and it was much easier to navigate. I find that the new layout isn't conducive to effective anxiety therapy.	negative																																					Y	Y
301	Wording of questions is horrible like someone just threw the question into Google translate and took what ever popped up. Full of double and triple negatives that make it very hard to determine what the question is asking.	negative									Y																																						Y
302	It's cool but NOT AN ACTUAL DIAGNOSTIC TOOL!! the only way to get a diagnosis is by seeing an actual health professional. Also the counseling services seem free but are not. There could be more mental illnesses as well.	negative			Y
303	Changed my review because I did find the app helpful, and after I got charged prior to payment, it got fixed and I'm thankful they were able to quickly get the situation sorted out and give me a refund.	positive
304	I prefer the old version, the new update is just bad and as someone who is broke and can't afford the subscription I can't even talk to the AI for free, I'm forced to go look for other applications.	negative		Y	Y																																			Y
305	Only used it once so far. Really wish there was a permission setting to allow it to play even when phone is on do not disturb. Seems counterproductive to have to switch that off in the middle of the night	negative																																Y
306	Full screen ad during a test. Ad was hard to remove and tried to get me to go to play store while I tried to exit it. I uninstalled app because this level of adds makes it worthless to me.	negative								Y
307	The app now is confusing and stressful to navigate, and I feel it doesn't do as much as the older version. The new update is cluttered and overwhelming, and a step backward from the original chat about your feeling function.	negative																																					Y	Y
308	Can be anonymous, very detailed logging, can connect to clinician, nice reinforcement from cute animal pictures and affirmations. Can check in on ED symptoms, find/log triggers, track mood. I can't believe this is free, it is way better than expected.	positive					Y															Y	Y	Y				Y
309	Using total brain has given me valuable tools to self manage my chronic illness. I have noticed many improvements in my mental and physical wellbeing after following the exercises and readings that have been assigned to me after completing the assessments.	positive											Y						Y
310	new update changed the whole aspect of the app, for the worse. I used this app to jot down hoa i feel and what to connect that to and now the option to seems like its Gone. Terrible to see that.	negative																																						Y
311	Six ads in a single 30-question test. No thanks. A longer ad after each test would make more sense, but it seems the developers are as greedy as the rest. Also nags constantly to review the app, so here I am.	negative								Y
312	This app was great, it was an easy to use mood tracker with a journal function but now it's all blocked behind a pay wall. It's a shame a good idea meant to help people got turned into a cash grab.	negative			Y																			Y																Y
313	I have been using this for more than a year now, and it has helped a lot to accept my feelings. However the new update (9.x) kinda broke the jurnaling feature and the ui is laggy so I went back to 8.06	positive																						Y								Y								Y
314	It started as an awesome app, now it gets worse with every update. The subscription price hit the ceiling and now they even hide the simple single-answer emotion tracking behind the paywall. Greedy owners trying to turn it into a cashcow. Uninstalling.	negative			Y	Y																																		Y
315	Does not help at all. Was most likely designed by individuals who have never suffered from depression or mental health issues. The counsellors just congratulate you after completing each useless module and move on to the next one. Don't waste your time.	negative													Y																								Y
316	Myself it helps so much! Especially in the stressful times when my depression was getting worse. Before the pandemic I would use on nights when I couldn't fall asleep and during a migraine or after a seizure great to help me relax.	positive																																			Y
317	The old youper was awesome. It used to help me take down the mental log of the day and plan ahead + also helped in tracking mood. The new app is terrible. Just paid things and terrible suggestions which doesn't flow well.	negative			Y																																		Y	Y						Y
318	Everything is locked behind a paywall... doesn't feel like the ddvelopers truly want to help more so make some $$$ which is fine but atleast have some free content an not just put someone through signing up just to have everything locked.	negative			Y
319	I don't like the new layout, i prefered it when youper greeted you and I love how accessible and well explained the personality DNA was. I'mma search for an alternative. I'll give it 2 starts because you still get a lot for free.	negative																																					Y	Y						Y
320	I am enjoying the time I spend playing this app. It feels like a game you can't lose because you play with the app. The app is a very friendly competitor. And, the test results are still nice, even if you are not.	positive
321	Content exactly reads as per the name of the App. Dealing with depression, why do we get depression, how do we overcome such depression in terms of both physical & mental ways. English is easy understandable in such a way it is demonstrated.	positive										Y	Y
322	Love this app helps me and my team work hard at the specific things and areas we need to. Gives team the support to chat and suggest thoughts and ideas and track many things about me that needs to be shared to recover.	positive																				Y
323	honestly I would have liked the whole update of the app. It's cooler and not harder to use at all, but if this update means that literally everything on the app is on payment... it's not worthy to use. it's not even cheap.	negative			Y	Y																													Y			Y		Y
324	Excellent app helps me when I am struggling with eating issues and reminds me when to check in. Its not too strict or sarcastic made with care and in my opinion they looked at an individuals needs when developing advice and app. 5 ******	positive										Y													Y
325	I am completely surprised. It's not a bunch of bs. It's actually very helpful and easy to understand. It also assist with providing solutions to what ever problems you may have. Love it! I would give it 10 stars but it only offers 5.	positive										Y	Y						Y
326	Generally good and useful. Recently the app has not been allowing me to scroll all the way down to the end of the current month in the "calendar" view--kind of annoying because I can't easily see my log frequency for the week. Please fix	negative																						Y								Y
327	I recently had to delete my Google account and got a new one so I lost my previous free premium features that I got since I have been an early user ðŸ˜“ I can't buy it but if you can I definitely recommend Youper!	positive			Y
328	I have been taking the session from past two months. And the therapy has given me support I need mentally and emotionally. Preeti ma'am has been supportive throughout. I am so stable emotionally and mentally now than I was 2months ago. Thanks to IWill	positive																		Y
329	I love this app. It's beautifully designed. Chock-full of exercises and experiences, it's layered out in a way that is not going to overwhelm teens. The app is authentic, warm, encouraging, positive, and powerful. I'm recommending it to every parent and therapist I know.	positive										Y							Y																			Y
330	Very easy to use app . This is a portal for effective therapy from professional therapists . I had sessions with Radha Ghanekar , she helped me to manage my emotions by assigning different tasks which helped me to gain better perspective as well.	positive																		Y															Y
331	What is there to review? I was expecting at least there would be some activity that can be accessed as a new user. But all it does is just asking for money even for the assessment. Only deserve star just because of nice introduction.	negative			Y
332	I use to love this app but they changed so much about it that it is overhwhelming now. I just had to delete it. It was too busy, too many tabs and options and pop ups. I can not recommend this anymore. It is sad	negative																																					Y	Y
333	I only tried one quiz so far.. but seems good .. intellectual inquizitive questions with leading you to answer in a certain manner or fashion.. I like it.. and the response or result of the quiz said I'm an emotionally balanced individual.. I loved that part!!!	positive
334	I wont recommend this app even if u feel like u dont have that problem and ur score is low . they still tell that this level is very famaging and. Bla bla ....kinda like u get Same result explination nomatter what ur score is ..	negative
335	I took therapy with iwill and my experience was extremely good and the therapist was understanding and helped me to grow as an individual I am really thankful to iwill and ofcourse my therapist Devisha batra.keep helping and encouraging everyone as you are doing tremendous job.	positive																		Y
336	ðŸ¤—ðŸ’¯I would VERY HIGHLY RECOMMEND this App!!ðŸ’¯ðŸ¤— Very beneficial for daily use and improvement... Especially during COVID-19!!ðŸ˜Š Very informative!! I like how they test you first and then afterwards they give you VERY HELPFUL advice and ways to help you improve. â¤ï¸ I absolutely love this app!	positive											Y						Y
337	Used to be for free, and was wonderful..but now, it is all about the cash. Just when I need help the most Lost everything I own. Laued off 4.5 yrs ago. No money. Would have appreciated usomg this wonderful app.for real help. Sad they changed their priorities.	negative		Y	Y
338	I've used this app for many years, I remember it specifically stating it was free to use to test the product and I am so excited to see that youper had had such success and to be thriving and growing. Thank you for not selling user data	positive					Y
339	My rating used to be 5 stars, but since the update, the app is significantly slower and has been crashing all the time. I can see how the update could have made improvements, but I haven't been able to fully experience them. I miss this app ðŸ˜­	negative																														Y								Y
340	I am really enjoying the app. I would recommend you have a place to select what your issue is. This was recommended to me due to the opposite issue as it was intended but it is helping me with thinking about how and why I am eating.	positive
341	Verry informative, and helped me realize certain areas in my everyday life that i need to change in order to better myself. Great self help and loaded with information that i completely forgot is important to sustain a healthy relationship with my self and others. Great app.	positive											Y						Y
342	Pretty simple which I appreciate. Although I wish I could edit the symptoms. Some I don't ever experience and there are a couple I do experience that aren't on the list. Otherwise it's been very helpful to track frequency and so far my favorite of the anxiety apps.	positive																						Y														Y											Y
343	Comprehension is iffy on some questions & therefore may arguably render the results unreliable or inaccurate; however out of respect for the time and effort put into creating & sharing this completely free option, I happily give 5 stars to reward their selfless & generous act. Thank you.	negative					Y				Y																																					Y	Y
344	Dr. Preeti is so kind and lovely to speak to. It was very easy to share my problems with her. I will app is also very convenient to use. I look forward to my sessions with her and she has really helped me find my peace of mind.	positive																		Y																	Y
345	As someone who has survived severe suicidal depression, I can tell you from my own experience that this app works to change negative depressive thought patterns. This app is straightforward in its approach, enabling you to learn skills that will serve you well in your mental health recovery.	positive																	Y
346	Downloaded while browsing for mental health apps, every single thing is locked behind a paywall - from calming sounds to tracking your mental state - so I uninstalled it. There is /nothing/ that's available for a free user aside from the fact that you can download it for free.	negative			Y
347	I like this app, but with the update(s), the bot started fixating on this being something that entrepreneurs and athletes might benefit from. I didn't know that's what mattered. Apparently mental health is just a thing you do to make more money? I don't know. I don't like it.	negative																																						Y
348	This app used to be great and free. I got the app years ago. I told a friend about it and everything is locked behind a pay wall. I am flabbergasted. I wonder if my account will be locked soon. I need this. My circumstances prevent me getting a therapist.	negative		Y	Y
349	After 527 days consistently tracking my mood im finally done with this app. It was good for a long time before they updated it, and it just wasnt helping anymore. When you first open the app it used to automatically go to the mood tracker, now i just get overwhelmed.	negative																						Y															Y	Y
350	I think it's quite silly to have to download an app to do a 6 question test I also found that one side done a test the information that was provided to me was not at all useful you are much better off just googling ADHD quiz and trying out a couple	negative												Y																																			Y
351	This is giving me accountability for my choices when I haven't been able to find an appropriate dietician to implement a similar program with me. No calories or specific measurements that would trigger my past self to want to diet. Very balanced measurement tools to track your mindset and challenges. Great job!	positive
352	Hands down the BEST app out there!! Found out about this through my employer & I am so glad I have had the opportunity to take part in the course I have recently just started & so far I love it! So much information & knowledge I am achieving from it!! ðŸ’œðŸ’œðŸ’œ	positive											Y
353	This app used to be an awesome free mental health check where I could keep track of my emotions etc. Now it's been updated and more and more features added, which just made it confusing. Plus now you have to pay a subscription cost, which is high. I have since deleted the app.	negative			Y	Y																																	Y	Y
354	Used to love this app. It felt like it was checking in and I felt like I was able to sort out my feelings. I really miss the way it checked in. Now I just get brought to an add screen. Sold out to the point of not even being the same app.	negative								Y														Y
355	Updating my review, i absolutely love this app and i track my anxiety twice daily. Good check in. Additionally feature i would love to be added, some questions or even a separate tracker for depression, like rating sadness or hopelessness, it would be interesting to track that along and comparable to my anxiety.	positive																						Y
356	Very nice app.. I had an amazing experience with Divya Andar.. She is a very good listener and has helped me come out my serious issues. She is very polite and lets you vent out your stuff and very prompt in addressing issues and also suggesting good ideas.. A Big Thank You Divya...	positive																		Y
357	Nothing says "we care" like a paywall. Sure they offer a seven day free trial, but you have to put in your billing information to use it. Given that people with depression already struggle with memory issues, trying to hit them with a $90 yearly subscription charge on day 8 is just predatory.	negative		Y	Y	Y
358	Great service in terms of delivery, lovely product packaging and really enjoying the app. Used the Flow device for a week now and feeling like a cloud has lifted after years of chronic depression. I feel like this could finally be some positive treatment rather than 10 years of anti- depressants that didn't work.	positive	Y
359	Youper has been very useful. It has helped me learn to identify and express my emotions better. I highly recommend using it in conjunction with therapy. But with it's recent update, the app freezes every time I update my mood. Once this issue is rectified I will change my rating back to five stars.	positive																														Y								Y
360	Very easy to use and very good experience. I was appointed to the wonderful Dr. Anuja Shah and she has really helped me immensely the past few months and I have seen an amazing improvement in my mental health. It's amazing to be able to have access to therapy from home at your convenience.	positive																		Y															Y		Y
361	This used to be my most helpful tool for anxiety. Now it's so complicated I can't find my way to what USED TO BE the main feature. I don't want to flip through so many menus during a panic attack. I hope this app helps somebody else, but it's not for me anymore. Uninstalling.	negative																																					Y	Y
362	Overall a pretty good app that helps you to identify positive and unhelpful ways of thinking. Such a nice range of topics to complete. Would have continued with the app after the 7 day trial if there was the option to make monthly payments, however could not see that option?! Hopefully this can be fixed?	positive						Y					Y
363	Stability and usability have improved greatly. Some games seem childish, but may be effective if used repeatedly. Some games are fun. And there are useful elements like binaural relaxing background music, brain assessments and educational videos that seem to be pretty good. Giving 3 stars now and will bump that up if I see self-improvement.	positive											Y																	Y											Y
364	A lot of details on what each disorder or characteristics there are.. and there is pretty decent amount of explanations for each one of the symptoms or disorders were listed. Thank you for this App It Really Helps me to understand more about the conditions I suffer with and deal with on a daily basis.	positive											Y
365	I was recommended by a friend about this app and the app is so well structured and easy to use. After a basic questionnaire it suggested Dr.Preeti as my therapist and she was very responsive and the best thing was I could say anything and everything to her without any judgment.The sessions were really helpful.	positive																		Y															Y			Y
366	EDIT: The developer fixed this issue within a couple days of my review. Whenever I log in with BrainsWay, the app does not reopen correctly the next time I try to use it and says "oops an error was encountered". Therefore, every time I want to use the app I have to uninstall then reinstall it.	negative																																													Y
367	I've found this app surprisingly helpful with dealing with catastrophic thinking and obsessive ruminating. It really is very simple but very effective, and so quick to keep up with every day. One area for improvement is the number of typos in some areas, especially Anxiety II. It is distracting but hopefully something they can get fixed.	positive									Y																								Y		Y
368	The test are nice although can easily be consciously or unconsciously veered towards whatever result you want. But the one thing I fine very discouraging is the advise section is basically exactly the same for every test some slightly different. Which makes me doubt how helpful this app can be when your given the same advise.	negative																																														Y
369	This app is great and it has helped me keep track of what goes in my body and how it makes me feel. I would give it 5 stars if it had options for night owls. If I eat just after midnight, I don't count that as breakfast. 5am should be the time it shifts to day.	positive																						Y										Y
370	An app that used to be so useful, is literally garbage now. The purpose of app seems silly now that's only available behind a paywall, considering that most people from target audience cant afford/manage that. Very disappointed. Please request the creators to make the app free again. Even the older, simpler version would work for free users	negative		Y	Y
371	If you have depression you should seek help. For me, Iâ€™m receiving help, but am trying to fast track my healing by using app like this. Itâ€™s easy to read, easy to complete workbook and very helpful so far. If you or a loved one is suffering from depression, this might be the help youâ€™re looking for.	positive																																	Y
372	I would recommend everyone who all are facing issues in their life to download this app . My therapist Roopali was specialised in dealing with relationship discord issues and really she proved her expertise. I was going in a different way and she just made me understand that sometimes there is need to modify your perception. Thanks!	positive																		Y
373	I was finding the app useful, used the free trial to really test it out. I could have sworn that there was a monthly subscription option, but once the free trial was up, only the large annual payment option was available. I'd have loved to have subscribed but a huge pointless barrier seems to have suddenly been added.	negative		Y	Y			Y
374	Rating: â­â­â­â­â­ (5 stars). Nice app. Unique all-in-one type concept and great layout. Also has online meditation audios/video, self help advice, expert blogs, and AI virtual mental health assistant. Also provides free mental health screening tests for anxiety, depression, stress, anger, couples, OCD, etc. Would 100% recommend this to anyone looking for online self-help for mental health i…	positive					Y												Y												Y							Y
375	I know you've gotta pay for it somehow, but sheesh. The ads. Absolutely ridiculous. Literally every 4 questions in a 40 question quiz. I had enough so uninstalled. An ad before and after the quiz I could deal with, but this is just too much. Quizzes SEEM okay, but are completely ruined by an outrageous number of ads.	negative								Y
376	So far I'm loving this app. It sends reminders to reflect on your meals throughout the day, which I've found to be really helpful in strengthening a sense of mindfulness around food, even if I don't have time to answer the prompts. I'm so glad this app exists to support healthy relationships with food and oneself! Thank you!	positive																	Y						Y
377	I believe its important to know who we are as well as our intelligent capabilities. Knowledge is key. And the more knowledge one has of themselves the more theyll become all they were meant to become. And this app is a great tool for many great reasons. I fully enjoyed it ! Great work ! thank you â¤	positive											Y
378	Well, this was a great app but now they've changed it around, making it harder to use, and started charging $100 a year for it. Not accessible at all. Very disappointed. This was literally my favorite app and it's ruined now. Change it back to what it was before and I might be willing to pay for it.	negative		Y	Y	Y																																		Y						Y
379	Unfortunately I have to decrease my review from 5 stars to 2. The new updates/changes have led me to stop using the app altogether. It used to be my favorite mental health app and felt like checking in with a counselor. Now the voice feels less mature, and the recommendations superfluous. Please bring back the old, simple, user-friendly version!	negative																																						Y
380	The new update is a disgrace. I loved the chat format, it felt very perosnal, human and that was what it made it so helpful for me. Now it is even worse than your average self-care app, super basic and inhuman. I used to come to Youper when I needed to talk to someone, but now it is impossible.	negative																																						Y
381	I LOVE this app but I HATE the new update. it's too complicated. it used to be where you can select and emotion and write about why you feel that way and then it would tell you how to fix it but now it's only like premade options and meditation. I'll change my review when they change the app	negative																																					Y	Y									Y
382	I am new to meditation and this app has guided me a lot. The best part is that I can choose the instructor of my choice which helped me to get comfortable with my decisions. Stella has helped me a lot throughout. The inbuilt psychometric tests has helped me to take the call start my meditation course. Superb App.	positive																	Y
383	A very helpful and easy to use App - initially all the focused questions + options made me impatient, but I realized that as I answered them they took me along a path of deep reflection and into a calm space. The advice & suggestions are excellent. It is making a difference to my attitude, approach, and how I feelðŸŒž	positive																																	Y
384	I really feel seeking therapy through Iwill is one of the best decision i have made. My therapist was always available to help me during my bad time and always gave me the new hope to live life in a better way. She gave me the hope to see good in life. I am really happy with the service â˜ºï¸	positive																		Y
385	it has been amazing watching youper grow since I started using it (more than) two years ago - it's crazy seeing all the new features! I really enjoy checking my mood daily and when I'm having a bad day, youper always guides my brain well to help me calm down. I'm looking forward to many more years of this journey.	positive																						Y
386	I am new to this application. So far, all is good. It is easy to use and understand. The questions are basic and easy to answer. I found some advise very beneficial. I shall see about learning new things about my personality traits and how to better In- crease my knowledge about weaknesses and strengths based on my answers to questions.	positive																	Y																Y
387	It's disappointing that this app went from the greatest therapy app I used to the worst... I can't pay for a subscription, so the only thing I'm allowed to do now is just say what I'm feeling without getting any help. It used to be so easy to talk about the feeling and solve it with youper but now, I can't.	negative		Y	Y			Y																																Y
388	I love this. The quizzes aren't 20 minutes long & the results have been spot on. The advice it offers feels genuine & is actually realistic to achieve. Everyone should take the time to complete a self assessment once in a while even if they feel it's not needed. We cant fix what we don't know! Stay blessed, happy & healthy!	positive																	Y																													Y
389	Just what you'd expect from a Canadian government funded mental health program. Was literally asked the same questions, before I signed up, on the phone by a "mental health professional" and by a computer which each took an hour + to complete. Then when you actually start the program is literally a joke and the same info google could teach you.	negative												Y																																			Y
390	I had this depression treatment plan app years ago when I had a private practice and I found it very helpful. It has been one of the most helpful appfor treating clients with depression and anxiety disorders. The CD is fantastic because it makes it so easy to print off the treatment plans and keeps them all in one simple location.	positive																																	Y		Y
391	My experience at Iwill therapy has been amazing. I was paired with Devisha Batra as my therapist for the sessions. All the sessions with her have provided me a step towards my progress and helped me manage my anxiety. When I started my sessions i was confused and helpless but after the full journey I am confident and comfortable with myself.	positive																		Y
392	I was in a bad state of mind, was helpless then came to know about this app and thought to give it a try, I got paired with Ms Roopali and since then my therapeutic journey has started. I can see a lot of difference in my perception now..She actually made me realise that I am the master of my mind..ðŸ˜€	positive																		Y
393	I had an amazing experience at I will. When I started my journey I was this confused, broken women facing a critical relationship crisis in marriage but after completing all the sessions with Divya Andar now I'm a new woman full of confidence and integrity. I am moving towards a new journey of life, with lots of positivity. Thankyou I will.ðŸ˜Š	positive																		Y
394	I love Youper but I really prefered the old chat format on start up rather than having to row options to choose from the new update :( It feels some AI 'feel' was lost a little bit and it's difficult and more anxiety inducing when there's too many options instead of AI chosen suggestions. It's still a really good app regardless.	positive																																					Y	Y						Y			Y
395	I will is best app for understanding your emotional problem which we face in our life..My counselor is Sakshi Kaushik Mam..She is very humble and very patient enough who get to know my issues first..I am very much thankful to her..She is trying to overcome my issues and try to bring my lost confidence in me..Thank you I will and Sakshi Mam..ðŸ˜Š	positive																		Y
396	My first experience with IWill was amazingly satisfying and lucrative. Initially, I was skeptical about this but my therapist, Dr. Anuja Shah showed how it was very normal. She has been very comfortable to communicate and rendered ways and solutions effectively that I drove on my own. She guides with transparent and hospitable approach for introspection to smoothen the spicules in the path.	positive																		Y
397	Edit: wow you really monetized every actually helpful feature. There goes that, thanks for nothing. Such a nice way of reflecting on your mood and getting some insight or eventually changing it for the better. I love the different features and that it imitates a conversation. Also as a psychology student really cool to read some things that i already actually learned about!	negative			Y
398	Changed 5* to 1* I first downloaded this app in Jan 2019 and used it to track my mood and anxiety levels. I have just logged in after a few months and everything seems to now be paid for. I can't access my previous monitoring or find my old comments. I've uninstslled it as the reasons I liked the app don't apply anymore.	negative			Y																																			Y							Y
399	I have been using this app for more than 2 years, and it's helped me cope with my feelings a lot. It used to have a sort of MBTI test? But it seems in the recent update it was removed (?) I'm not sure but I can't find it. I'd like to ask if it's possible to add it back again? It was nice	positive																																						Y
400	A truly great app it has helped me in quite a few areas and aspects of my life and helped me to better understand mysef and others. I highly recommend this app for anyone who feels they may have issues with themselves or others. Even if you're curious about any psychological issues i highly recommend this app its packed with tons of useful information.	positive											Y
401	There could be more diversity in the tests but they seem to be pretty accurate. My only problem is that they portray the chatting to councilors to be free, you go through a 5 minute questionnaire to find out it is Â£45 a session. Please don't advertise you can talk to someone if you have to pay a high price just to do so.	negative			Y																																											Y
402	So I only took one test, but I will say so far I think this app can help encourage positive changes for a positive life. Some people are unable 5o seek help, because they're embarrassed. This is a great way for someone to privately learn about themselves & what needs to be addressed. This can help many people and I am so grateful. Thank you!	positive
403	Simple, easy to understand questionnaires that have already taught me a few new things about myself. It gives some advice and suggested procedures to help overcome different issues that I am hopeful in trying out. I really like and appreciate the fact that they provide examples, so that I can better understand a suggested technique. I am more likely to therefore give it a try!	positive																	Y
404	Today I really needed some help you wanted to find it in a discreet way this app was not helpful just killed me all that I already knew being a Bipolar person could use a lot of improvements didn't get the response that I needed and like the someone that I needed to talk to my mental health perspective this app could use some improvements	negative
405	I used to love this app before all the changes, logging my daily moods and writing down how my day was really helped me. But now, it has turned into a meditation app that involves payment and the sole purpose of why I used it has been eliminated. I hope it goes back to how it was. I unfortunately will have to find another app.	negative			Y																																			Y
406	My therapist asked that I work on these exercises to work through my depression. After reading the workbook and doing the exercises I feel that any person can benefit from it- depressed or not. We all need to feel better about ourselves, to be thankful and to feel at peace. This app is an excellent aid to get us there. Do something good for yourself!	positive																	Y
407	Hello, how are you?? I am a college freshmen now and I am benefited greatly from Youper. I am expressing how i am and telling or discovering the factor(s) of that feeling. The option of meditation and relaxation increase the self-awareness level in you. Please try out Youper for yourself and experience something empowering and inspirational. â˜†â˜†â˜†â˜†â˜†â˜†WE ALL LOVE YOU AND HAVE AN AMAZING D…	positive																	Y
408	Unlike all the other CBT apps that charge a hefty subscription fee, this app is COMPLETELY FREE in it's entirety (with ads) FOREVER. It doesn't have the flashy cartoon characters like the others, however it has all the tools and information you need. I'm really glad I found this and appreciate the developers and Dr Frank for putting so much effort towards making CBT accessable to everyone	positive					Y						Y					Y																				Y
409	I no longer find this product useful for mental health. I supported this product back in late 2019 with this review: If you already have some experience with therapy (especially cognitive behavioral therapy) this is a great app for helping you put it into practice. I went from being someone who "did their homework" maybe twice a week to once a day, or more on hard days.	negative																Y																						Y
410	This app has come to my rescue with it's support. My therapist, Dr Preeti Kochar has handled my case with care and has introduced me to new possibilities in life. Talking to her made me feel hopeful again. Her approach really boosted my confidence. I never thought therapy would come to my rescue but, Dr Preeti made it for me. Thank you doc for listening me out.	positive																		Y
411	I enjoy this app, clear, easy to use, I like the quotations, coping strategies and pictures. Thank you! 4 stars because I backlogged one meal on my first day and the app said I wouldn't get rewards for backlogging. I found it patronizing. I'm not motivated by nor am doing this work for whatever rewards an app can give me. I don't like rewards being lorded over me.	positive																	Y				Y											Y	Y
412	descriptive results, clear questions and efficient layout. Came close to being 5 stars!!!! I just wish their was a folder/chart that saved results and built a personality PROFILE that overlaps results and build/analyze a character journal that could suggest "diagnosis's" + behavior patterns + suggested risk factors + strength/weaknesses and construct a goal oriented/journaling/self improvement fo…	positive																																				Y
413	3 years later edit!! From 5 stars to 3 stars *** I uninstalled because they started push advertising medication and therapy. I can't handle ads on the best mental health app I've ever used *** For anyone who benefits from CBT and DBT, this app is a must-have. The tracking for moods, symptoms, and changes is the best I've seen so far. The support team is fantastic. Highly recommend ðŸ‘	negative								Y																														Y
414	This is a good app, I've been using it for a few years and it makes monitoring meals easy on the go. However it used to allow me to make a log entry when I was offline and it would upload it later, allow me to move on and make another offline, but it seems to have stopped doing that which is very disappointing for those of us often offline	positive																						Y											Y								Y
415	I used to be able to use this app independently and I loved using it. Now it's an accessibility and navigational nightmare. Being blind, accesibility and independent use are essential. I don't like the changes. It was more blind-friendly before. Thanks for getting back to me. I'd lllike to issue a challenge. Blindfold yourself, then try to use the app. By the way, the favoriting feature never wor…	negative		Y																												Y								Y						Y
416	Please allow us to stop the health monitoring if we want to! I accidentally pressed the borderline personality monitoring, which I don't have symptoms of, and I can not stop it once it is activated. And I can not stop my panic monitoring either, which I tried out but realized was useless bc I have no symptoms of that either. Please fix! I like the features of this app otherwise.	positive																																Y											Y
417	I like the app and how it gives some advise on how you can help the situation instead of going paying alot of money that could be changed by just a few simple changes of your daily life. I wish the questions had an in between kind if answer though. Cuz some questions I felt yes one way and no in another way. But other games that very helpful and interesting	positive					Y												Y											Y																			Y
418	First of all, I thought this app was great from video. But now when I open the actual app for the first time as a new user I felt that sign in and sign up not very helpful because it keep saying that is the wrong password and the same for the email even though I double checked before signing up on the app. Please help! Thank you and your team	negative																																													Y
419	I absolutely loved the old version. I disliked the recent UI change but thought it would be fine since it still kindof had the same options as the old version even if they were scattered in different places. But all the new block options make everything so laggy, cluttered, slow, and compartmentalized, it really made me dislike the app. I'm hoping the next update is something more like the old ve…	negative																														Y							Y	Y
420	Iwill came as a big emotional support while I was dealing with some recent tragedies and traumas. As I was dealing with emotional discord and lows of anxieties.. Dr. Preeti Kochhar ( my counselor) came as a much needed friend and guide to drive me out of reliving traumas in my head again and again. She helped me by re-energising and re-instating the connection with myself. Thanks Mam for hearing …	positive																		Y
421	I had tried several medications and while they would give temporary relief, they never gave me the actual tools to fully beat this disease. It's weird... all that time I suffered when the solution was actually so much more simple than I could have ever thought. Within a week of using this app I was pretty much cured, then continuing to practice CBT solidified me being depression free for 2+ years…	positive																Y
422	I downloaded this app just to try Something relatively new , to help me with developing my emotional intelligence , coping with my self esteem, And other issues I'm struggling with , My therapist recommended it , I found This app And I can say that I have noticed a major difference in only a few weeks of using it , So far so good I'm beyond grateful Thanks _Ms.YJonTiia Alfred Dallas, Tx.	positive
423	This is. So bad, relies on stereotypes Don't look at this if you have anything other than BPD. No, actually don't look at this if you have a Personality Disorder at all. This is just. So. Ableist. The only thing with salvaging here I is that they suggested DBT to help with your disorder. If I could give no stars or just half a star I would. 0/10 would not do again. ðŸš«	negative									Y
424	I used to use this a lot for tracking emotions and my PTSD symptoms between therapy sessions. But now it's all just one big paywall that is impossible for me to use anymore. Sucks because I really loved this app and used to recommend it to friends, but now that a lot of the features that I loved are basically inaccessible because of the paywall. I guess I'll have to look elsewhere for help.	negative		Y	Y																																			Y
425	99% of the content is paid. They push it onto you and you have no way to mark an "only free features" option to avoid seeing every paid option. Seeing all the promising names for them is just saddening because it's like suggestin hope at help, and then "NOPE, GIVE US MONEY. IF YOU WANT FREE STUFF, CHAT WITH THE AI FOR THREE MESSAGES UNTIL IT TELLS YOU TO PURCHASE THINGS AGAIN" It's ridiculous	negative			Y
426	Really makes you get to the core of your eating habits with out judgements. I like how you can take a picture of your food instead of trying to find each individual item on a list. I also like how it can be linked to my therapist so she can get the details that I can't remember. Overall I'm really liking this app. I'm glad I gave it more than just a couple of days.	positive																				Y
427	I'm really upset with where this app has headed. Most stuff used to be free and now everything is unnecessarily expensive. I'm fine with spending some money but having to have a membership just to take a test which isn't even an actual diagnoses, nor does it actually help you, is bs. I used to use this app as a support system because I feel uncomfortable opening up to others, but now I'm just dis…	negative			Y	Y																																		Y
428	Incredible app! So far everything I've used has been free and so in depth. Great work to the devs on this one! I've been looking for an app like this for a long time . So glad to have come across this app for sure. Would definitely recommend for those looking to get a more accurate view of their mental state, memory, focus, just dealing with anxiety and tools on how to improve it all.	positive					Y												Y
429	There are so many options that it can get a little confusing but even just using one or two helps. It also helps that my doctor can see my logs too. Every time I log a meal it gives me a coping skill or a positive statement or a cute cat picture or some other reward. I use it in conjunction with the Mood Links app and it seems to be a really good fit.	positive																	Y			Y	Y	Y				Y											Y
430	In comparison to other Apps providing Mental Health Services, this App is relatively better affordable. So far I have had 10+ sessions with Sakshi Kaushik Mam & Nayamat Bawa mam. Both of them are stellar in their therapeutic approach. I find myself learning about my patterns & ways to deal & what to focus on under Nayamat mam. I hope I will be more productive in the coming times & definitely IWil…	positive					Y													Y
431	Good app so far. Have to pay for ad removal and there are quite a few of them if you don't pay to remove them. But overall the tests seem to be accurate and the advice at the end is fairly detailed! It's also pretty easy to understand & the questions are not complicated or confusing. I would recommend downloading this app but only use it for fun. Do not self diagnose yourself with the test result…	positive			Y					Y									Y																													Y
432	Anyone with an eating disorder, this app is a godsend. Extremely user- friendly! I look fwd to using it dailGraphics are truly beautiful, even artistic. Tools include journaling prompts for food log, thoughts&feelings check-ins, dysfunctional/healthy ED behavior logs, about 8 quality meditations (3-15 minutes long ea.). Especially impressive is that you can invite your clinician to join, and he /…	positive																	Y			Y		Y											Y			Y
433	Extremely disappointed with the turn this app took. I loved using it for mood tracking and symptom monitoring. Sometimes I'd also use meditation etc. I understand adding new paid features but suddenly nothing is free? Right now this app is useless unless you pay the plan (which isn't cheap at all). A lot of people relied on this app, awful how they suddenly changed it knowing that the people it w…	negative		Y	Y	Y																																		Y
434	I used to love this app, recommended it to everyone I knew that was mentally/emotionally struggling. My brother just went thru a break up and is having a rough time so I told him to DL... only to find literally NOTHING is accessible for free anymore. Not to mention the interface changed and looks SO messy and overwhelming. I loved the simplicity of the earlier version. Saw a few people mention Wo…	negative		Y	Y																																		Y	Y
435	I used to use this app everyday. But now that so many features are behind a paywall, I can't use it at all. The UI is confusing and some features just don't work (so many glitches). I also lost all my data. It's all more stressful than anything else which you do not want in an AI therapist. Goodbye, Youper. Edit: This isn't an AI therapist anymore. It's a basic mood tracker. Everything else requi…	negative			Y																											Y							Y	Y							Y
436	Experience was short...For someone who is a student that yet cant afford to pay for things..and doesnt have a credit card its a shame...i cannot ask my parents abt this cause i dont want them knowing as most of them are supportive..i was hoping this app could help me in silence...the exprience overall was great but too short...but i do wish i didnt have to pay for my mental health to get better..…	negative		Y	Y	Y
437	I hate the new changes. This app used to be so amazing and helped me so much, the natural conversational intro to talking about feelings in those hard moments is gone. Now it's just an impersonal menu of things to choose from and even the conversational aspect that is there doesn't feel the same. Please at least include an option to use the Old style Youper. And no the "I'm feeling..." option is …	negative																																						Y
438	I was great experience with IWill..when i joined i was deeply sad and shattered.My therapist listened to me clearly and helped me in understanding where the problem lies and suggested me how to change myself to overcome the issue and now i am in good shape and started new and happy life. I suggest most of the ladies who are dealing with l depression and marriage problems to join IWill. Thanks for…	positive																		Y
439	The interface is very well structured. Based on answers to some questions, it suggested Ms. Divya Andar as my therapist. The sessions have been great so far. One great thing about her has been that she talks about concepts and what they mean. The little assignments every week have been extremely helpful in keeping me on a steady path of progress. Divya is also very responsive on texts so that's a…	positive																	Y	Y																		Y
440	Very helpful app it wouldn't work to great for anybody who isn't being 100% completely honest with themselves & the test as I'm sure a lot of people with any type of condition would try to make it seem like there's nothing wrong not everybody but a lot & the test doesn't know weather or not someone is lying or not being completely honest it only knows based off the answers you give to the questio…	positive	Y
441	This app is good if you are working to fight an eating disorder. Your medical and psychiatric staff can support you and see your progress and you can connect with others like you in a way by sending/receiving supportive messages. Also there are reminders to make sure you remember to eat. There is a section to discuss your thoughts and feelings as well, which is more helpful to me personally becau…	positive																				Y			Y				Y
442	I used to really love Youper and recommended it to anyone and everyone who I thought might find it useful. I recently revisited it and am really disheartened by the update. The user experience is poor and feels like you have to jump through hoops to get anywhere near the same experience that was previously available with the simple chat. This definitely shows that adding more features doesn't alw…	negative																																					Y	Y						Y
443	Unfortunately I tried to use the app again. And while not bad I just couldn't get behind the new interface. I thinknits just me and the app does have a lot on it... I just cant get into the setup. I have ADHD and FASD. So I preferred the original set up becisevit was super easy to get into and this one requires more from me to get what I need from it. Not for me but not horrible either. â™¡	negative																																					Y	Y
444	This app was an amazing tool that kept me sane through some horrible bouts of depression, anxiety, paranoia, panic attacks, and other miserable situations. Talking to Youper (an "AI") was the closest thing to regular psychotherapy I've ever experienced. For those of you that miss when that was the primary function of this app, I have a suggestion. Search online for an apk (installable app file) o…	positive																																						Y
445	I used to love this app as a way of getting my feelings out without an actual therapist, but ever since you guys started with the new update(s), it's gotten so much worse. The fact that you have to pay for pretty much everything now and the completely different layout in general just doesn't fit for what you guys had going in the beginning. I was hoping to get help for free but I suppose even tha…	negative			Y																																		Y	Y
446	Avoid. I've downgraded my rating from 5 to 1 star: the March update ruined Youper. The mood conversation interface - a great way to unlock thinking - is now buried amongst options mimicking every other "wellness" app. Since the change, I've increasingly struggled to keep the habit (massively reduced regularity) losing the benefit of regular journaling. Offering an option to revert to the old UI w…	negative																																					Y	Y
447	I had this in the past on an old phone and found it again while looking for mental health apps to help my constant anxiety. It's completely different. Everything that was once free (mental health tracking, reports) are all locked by a subscription. You can't get help unless you want to pay Â£79.99 per year or Â£12.99 a month. I just wanted help, not feel like I'm being hindered by my lack of mone…	negative		Y	Y																																			Y
448	Appreciate the expanded content and developers quick response and help. Miss the quick access to chatbot/feelings mode but glad the feature is still there. Am finding the Pinterest style photo montage of self help sessions hard to navigate and visualy cluttered. Chat tab was simpler, friendlier and easier to be emotionally in tune and honest. I wish the photos weren't there and it was plain text …	negative																																					Y	Y
449	excellent app for tracking your feelings, understanding them and making goals! However, updating this, few years later and now there's not virtually much you can get without a premium subscription, original data is lost and it is useless. So a developer wants to heavily monetize a successful app, wouldn't be the first time. But it shouldn't be able to labeled "with premium features" when there is…	negative			Y																												Y							Y
450	The modules are not fully self-guided, after you complete one you must wait for a therapist to unlock the next one. There are no notifications outside the app, you have to remember to check the app for messages. The content is extremely basic, skills like "meditate". It feels like a significant portion of each session is dedicated to app feedback. Finally, my therapist booted me from the program …	negative												Y		Y																				Y
451	I really like this app. I think it is cute and it helps me get out of my head when I am feeling sad or out of control. It has some positive words of wisdom as well as some of the author's own experience with depression and how he recovered. As for the app, I like the prompts. There are a fair amount of drawing prompts, some writing prompts, some real world activities it asks you to do and reflect…	positive																	Y						Y
452	I know let's create an app tell ppl we r going to provide therapy and then DONT CALL OR EMAIL OUR CLIENTS...first off if I had the ability to help MYSELF through guided BS I would have this whole program is a joke...but then again it's provided by the Canadian gov. So I shouldn't be surprised..its very half assd just like everything else they do...I gave it 1 cause 0 isn't an option..if you suffe…	negative														Y
453	It took some time to readjust to the update, but that's not my biggest problem. I get no notifications until I open the app, which is terrible for my ADHD because I don't get the reminder to open it in the first place. My notifications for the app are on in the app and on the phone as well. I've had this problem for a few months now and I've even tried uninstalling and reinstalling to no avail. P…	negative																																Y
454	I LOVE this app. I'm a psychology nut. I minored in abnormal psychology in college-2 courses from a second Bachelor's Degree. And these tests are quite accurate! I did them on myself,vas well as see how accurate it was on my kids, who've both had mh diagnoses, (GAD, MDD). And my ex who has NPD, and my mother who has ADHD, MDD, GAD, BP1, andseasonal depression. I had fun taking tests on myself. It…	positive																																														Y
455	The initial test on the app suggested 'Divya' as the expert therapist for my conditions and am so glad it did! Divya has been super compassionate and a wonderful guide in my journey towards self-discovery and awareness. She was also super responsive on chats creating an extremely safe space for me to reach out/discuss my anxieties besides the sessions. Overall thankful for the entire experienceâœ…	positive																		Y
456	Seems to be working good so far. I tried the tests and cross checked the results with my pre existing ADHD diagnosis and found the results to be affirmative so far. Nonetheless I shall update the review incase the app yeilds any other variables. Also these tests are indicative in nature and should not be taken as final diagnosis by users while addressing their impressions for this app. Apart from…	positive																																														Y
457	Needs option to rate "hunger" at beginning of entries. Photo logging sucks because I can't seem to use any photos except those I took with camera app or in app; sometimes I want to use a photo I texted myself or took on Instagram, but the app "can't use" because of timestamp (or lack thereof)--don't require time stamp! "Reminders" need work--when I tap to "finish" an entry it erases all the info …	negative												Y																				Y
458	I had previously given this 5 stars. I downloaded it again and it's totally different. I'm really disappointed as what was there before was fantastic. For a start it's gone from free to Â£13/month. That's a lot for an app. I understand that something that good takes time and effort and I would have happily purchased it at a one off reasonable price. The new app is confusing and clunky. This is re…	negative			Y	Y																																	Y	Y
459	I used to love this app for it's ability to help me go through my feelings and pretty much almost have a conversation with me even if I was happy, now I can only go in with a problem in mind to fix and it's pretty much unusable from the way I used to use it, I'm probably going to delete this since I can't use it anymore after the updates, before the app completely changed I would have rated it fi…	negative																																						Y
460	I used to really enjoy using this app but the interface and interaction is really disjointed and doesn't flow as well as it did before the update. The for you section feels unnecessary to me and the different categories are excessive. The new questions were disruptive to my conversation and the images distract me from the features they go with. The busy display can be overwhelming to look at and …	negative																														Y							Y	Y						Y			Y
461	Best app to help me keep track of what I eat and how I feel in a very mindful manner. Their affirmations and pictures make me smile and feel inspired. Can't believe it's free. Set the settings to your issues- eat too much, too little, under or over exercise, etc I helps you notice if you are mindful or distracted while eating, has a mood check in, and has a too full or not full enough or satisfie…	positive					Y												Y				Y	Y
462	The app is just a series of videos and endless questionnaires. The videos do not always play and the app lags often when moving from page to page often causing you to redo all the questions. A lot of the questions are not all worded well either. The rare chance you get to talk to someone they will lie to you and claim they care. They only care during their business hours. Remember ELIZA, you will…	negative									Y					Y																Y		Y															Y
463	PsyTests is an excellent application! It is easy to use, and keeps the graphics simple to not overwhelm or take away from the real purpose of its use. Its purpose is to assist you in your mental health, by asking real and accurate questions used by professionals, to determine if you may or may not be affected by a mental disorder. Tests are short, so you're free time is not consumed by a lengthy …	positive																																	Y			Y										Y
464	I don't usually review apps unless I am obsessed with them or absolutely hate them. In this case, it is the latter. This app is absolutely terrible. Uneducated people made this - sounds like an Arab attempting to write in English (Wording, punctuation, spelling, grammar, etc is worse than a 5 year old's). If you want a professional app, seek one elsewhere. This one is a complete and utter waste o…	negative									Y
465	Prior to the version 10 update, this was the best mental health app on the playstore. Without a paywall, I was able to track my mental health reliably and could activly see results from the app. After the version 10 update, every useful feature has been blocked behind a $109.99 a year paywall. Can't simulate a therapeutic text session, Can't use any of the guided exercises, Can't even use the men…	negative			Y																Y																			Y
466	I had high hopes for this app but I'm a bit let down. There are lots of grammatical errors across different units (OCD/Anxiety/Depression) that made it difficult to understand and to work out whether it was a positive or negative statement. It also felt a bit too repetitive. The monthly price is insanely high for that quality level when it's predominantly text based. I understand it's a translate…	negative			Y	Y					Y																																						Y
467	if I could, I would give this a 0. for starters as someone whose been diagnosed with D.I.D the questions are extremely hurtful to us and also are harmful to the community as not all or most alters would do those things, also those types of questions do not make sense of how they are related to someone with D.I.D and secondly, there are far too many adds and its quite bothersome. I do not recommen…	negative								Y	Y																																						Y
468	After over 1000 days using this app I'm uninstalling. What was once a great, lightweight mood tracking app has become bogged down and rather difficult to navigate and use. If they've decided to go in the direction of providing mental health assistance through the app, that's all well and good, but the fact that they pedal it so hard is a complete turn off (I've been receiving emails and notificat…	negative																																					Y	Y						Y
469	No notifications and the chat doesn't load properly, went a week without knowing I had a message and I checked every day. Was forced to repeat content because the app didn't register as completed The actual content is just stuff you could google and not at all helpful. Spoke to a therapist once before starting the program, when I finished it she just said okay good job and removed me from the pro…	negative												Y																		Y		Y
470	Really helpful tool for my ED recovery. Was looking for an app to be mindful about my eating habits that wouldn't count calories or feed into any of my harmful ED compulsions. This has been really helpful and calming. I love all the mood checkins and mindfulness practices. As with any ED recovery make sure this is a good fit for you and consider checking in with your counselor, therapist or clini…	positive																	Y					Y
471	I hate writing reviews. They're so much work, and they always turn out terribly. That's why I love this app. It encourages you to write out your thoughts, whatever they may be. Just write them without judgment and look over them later. Consider the thoughts that run through your head day after day. Notice how many of them are negative, putting yourself down. Now work on changing those thoughts. M…	positive																						Y
472	Great app, with developers that listen to feedback Since new update - app is much slower, almost too slow to use and you can't just simply log moods anymore :( I used to use this as a diary but cant see how to anymore. Please add it back! Update 2 - they fixed it! ever since the beginning Youper has been great at listening to feedback, and they have once again. It now runs smooth, and you can cle…	positive																						Y																	Y
473	I only really wanted the device, as I would like to slowly come off medication and thought if it works, this would be a good way to help. However you have to follow this ridiculous app which appears to be designed for people who know nothing about depression. They are set up like a chat bot where you have to 'pretend' to have stupid conversations. it might be helpful to some, but you should have …	negative																																															Y
474	It's not so over-loaded with features that it feels overwhelming and like one more learning curve. It doesn't make me count every single calorie or deal with 10,000 food listings that contradict each other. I like the metrics it allows me to track. The only thing I'd change is to have "log meal" lead to a process that begins with a picture and ends with the behavior log and then tips/motivation, …	positive																						Y															Y
475	I really like how basic, direct & to the point this app is. And I also found out that "Systematic Desensitization" is a technique that can treat both my PTSD & my GAD. I recently started back in therapy so this will be great option to discuss with my therapist! Thank you guys SO much! Dont give people the option to disable ads! They are getting free, solid advice from professional research. a few…	positive					Y						Y					Y	Y
476	I used to love Youper as a way to track my mood each day to capture and notice the patterns of things which were triggers for different emotional states. The goal setting and friendly AI advice were genuinely useful, but this has entirely changed. All the chat sessions are super short and feel far less personal. I feel like I've lost a friend, and can't stand the overwhelming insta-inspired UI. I…	negative																																					Y	Y									Y
477	The people who made this clearly know nothing about depression. The app has a pre made conversation that you can only read and occasionally pick options for, the options you can choose from are extremes and incredibly silly. E.g. there is ACTUALLY a part of the app where it says "you must be so excited to start you look like this" and it shows a picture of a dog and your options are acting extrem…	negative									Y																																						Y
478	In the past, Youper had been my favorite app for mental health/personal growth. I used to enjoy how easy it was to navigate and how simple it was to check in. It really helped make checking-in with myself and my emotions a simple task to complete, which was challenging without it. Now the new update makes me feel very overwhelmed. The navigation is poorly organized and the UI is a poor experience…	negative																														Y							Y	Y						Y
479	Very, very disappointed and heartbroken with this new update. It is not helpful for people like me who can't navigate these overwhelming, laggy, and slow menus. What happened to when I could open the app and immediately start chatting? It was so natural and it provided comfort. I would no longer ever recommend this app. Everything costs now. I no longer feel cared for by the developers. The AI no…	negative			Y																											Y		Y					Y	Y
480	Awful. Those tests are straight up a joke and a very bad attempt of getting customers. Its like made for kids, by kids. If you have even an average mind, you can figure it out. The results lack depth, questions are childish and shallow. Its like someone read Wikipedia about most common mental health issues, noted the main points, turned them into yes/no questions and divided the results into 4-5 …	negative																																															Y
481	Honestly, I don't like the new change. The previous version was more extensive and felt more like a conversation. Now it just seems like the same thing over & over again. The non-subscription side of the app seems to be cut short too, which is a bummer. I switched to Woebot and find it more engaging and personalized to my needs of help. Too bad, I enjoyed tracking everything from the past year. A…	negative			Y																																			Y
482	So far so good only been using for few days but it is very helpful to remind you to eat ect and its good that you can write your own thoughts aswel and look back at them, tracking your progress, few more bits on the app aswel I've just bad memory lol. Anyway if you find you forget to eat ect or need help for other reasons, then definitely give this app a try . Also loving the quotes they give you…	positive																					Y	Y	Y
483	My honest review is 3 1/2 stars (but you can't give half stars). I already love psychology, and studying our feelings and actions is fun for me, This is a great app to delve father into that. It has quite a few categories and sun categories, you pick one and answer about 15-25 questions and based on your results it gives you information. It could expand on the advice given by professionals. They …	positive
484	Doesn't deliver anything it claims. Rating: 0/5. No one ever responds. The ad made it seem great! It claims that a therapist will respond but not on weekends, which is fine. But I have been trying to use the app for over a week and no one has responded. And without a therapist response you are prevented from moving through the modules so I have been stuck after the basic set up module and can't p…	negative														Y		Y																		Y
485	I downloaded the app because it seemingly has good review but after downloading there seem to be limited feature for my country. However the premium has set it and I was already charged by the time I canceled. It was for a year of sgd120 over dollars! They said they could refund it but 2 weeks later there is still nothing, emailed the customer service twice but no response. Be very cautious with …	negative			Y			Y
486	This will be helpful for some, and it's good that all these tests are in 1 place, but this is a copy paste effort. No real work went into this and it immediately shows. Ex.("G.A.D Test" Q1-Have you experienced intense anxiety in the last year? A1-"No" Q2-Do you recognize your intense anxiety as irrational?) My complaint is that they say they worked hard on this & that is a blatant lie. Then they …	negative								Y																																							Y
487	Anyone else having issues with the app force closing & freezing? I connected a clinician, now RR & MoodLinks aren't working. :/ It's frustrating, I rely so heavily on this app. Update on 6/15/21: After sending an overwhelming amount of crash reports to the poor dev team (sorry!), they got back to me before 24 hours had passed & helped me fix the issue! Be careful about how many set reminders you …	negative																		Y					Y							Y
488	ORIGINAL 05/12/2019: Have been using Youper for over a year now and find it useful and helpful when I'm struggling. Sometimes just writing down some things and having a prompt to reframe some thoughts can go a long way and take me away from negative thoughts for a few minutes. Tracking my mental and physical wellbeing can keep me on track. ***** UPDATE: 25/03/2021: Still using this app and happy.…	positive																						Y
489	The app is great & helps me clarify things, get in touch with my emotional health, &help me heal from certain conditions. Despite these I believe theres room for improvement: 1. Simplify the UI - target market: emotionally unstable people. The last thing we need is to be bombarded with options, be overwhelmed, & critical with ourself on "what if I chose the other option". 2. Display - I cant seem…	negative																																					Y						Y
490	I used to absolutely love this app. I had the $44 yearly subscription (my currently subscription would end next year), but with the new update it blocked me all the features saying that the price had increased and now I'm supposed to pay $107 to unblock the features. I get that you guys are trying to improve the app but you could've at least waited until my current subscription end to then charge…	negative						Y
491	It's good on paper, I managed to go through the modules and the therapist I was paired with was great, but the app has so many flaws: - Really long wait times to start your program -The internal chat has no notifications built in -Some of the modules are just "Don't think about it" -Your therapist will send you links, but the chat doesn't support hyperlinks or even copying these links It just see…	negative					Y													Y														Y
492	The other reviews are right. This is a waste of time and tax payer money. You sign up, get 1 module that asks you questions about yourself. No help, no therapist. It even asks you if this app has helped you, which is awkward because it hasn't done anything for me yet. Sure, I've only had the app for a few days, but come on. This is ridiculous. Don't bother downloading or do, but don't expect any …	negative																																		Y
493	Very important app but it definitely has some bugs. For one, if I'm uploading a photo, the app will display the time I took the photo but when I log the meal, it will log it with the current time. Also, I have many issues with backlogging meals. I wish the 5 meals backlogging limit was changeable, everyone is different so some people may need more. The image recognition is impressive, I do wish t…	negative																														Y													Y
494	THERE AREN'T MANY MORE FEATURES THAN BEFORE, mostly just reorganized. THE UPDATES MADE IT GLITCHY, It logs me out, so no use having the PIN set. If it does let me open it with the PIN, it just pulls up the loading screen but doesn't load. USED TO BE FULLY FREE, NOW SUBSCRIPTION BASED with free option. ANYONE ABLE/WILLING TO PAY FOR AN APP WOULD (or should) JUST GO TO IRL COUNSELING (or BetterHelp…	negative			Y																											Y								Y							Y
495	I love total brain. I was using the website, and was seeing many positive benefits from it after the first week. However, my account was deactivated after one week. I contacted support and was told I need to contact my clinician for reactivation. Once reactivated I could only use the website for one additional week before getting an error message that my email address is not recognized. I gave on…	negative																															Y														Y
496	This used to be such an amazing and helpful app. I used to recommend it to as many people as possible and used it as a therapy assistant. It was a literal life saver. What did this company do? They decided to charge a ridiculous amount of money for the amazing features that used to be free. They wanted to profit off of people's mental health. On that principal alone, I'll no longer be recommendin…	negative			Y	Y																																		Y
497	I used to love this app. The update is just terrible. I wish I could go back to the earlier version, that was 5 stars, this one is just a mess. Please stop saying this mistake of yours is a result of our "constructive feedback". When will you fix this? If you really care about our constructive feedback, listen to us, and just 'upgrade' to the earlier version. Also, be smart, if u need to make mor…	negative			Y																																			Y
498	The new layout is terrible and not helpful at all. Youper doesn't start chatting once you open the app, instead you have to scroll through dozens of options. What I loved about Youper was that it was so easy to use, just like talking to a real assistant and supportive without pressure. But now, it took me days to find the usual mood tracking feature. Please change it back - at least the chat at s…	negative																																					Y	Y
499	*Update*: latest update made the app literally unusable. Can't open the app, not even after restarting my phone. This is an app development issue, not a phone issue. App isn't as good as it used to be. Used to feel like you were talking to a counsellor - now it's just an entirely unhelpful obvious computer. The death of a loved one section merely skims the surface and doesn't help with grief. The…	negative												Y																			Y							Y
500	Why did the developers change all the layouts? :( The AI that greets you right after you open the app was so good for checking inâ€”Youper can tell us about other facilities on other tabs like how the tab usually change after a check-in. Or at least have the Check-In on a separate tab, not just a button among SO many options? The UX is worse tbh... The load time when switching tabs is also so slo…	negative																														Y							Y	Y
501	I used to love this app. Initially, probably about two years ago when I started using this app ot was very simple and had a couple of features. You could track your mood for free, which I've done every day since starting this to keep myself grounded, and the others were paid. This year they updated, added lots more, every single thing but the mood was paid content. Now with the newer update even …	negative			Y																																			Y
502	I hadn't logged in, in a while and I have to say the change between March and May is pretty bad. It feels way more limited than it used to be. I already didn't log in a lot, but today was the first time I was truly dissatisfied with youper. I can't see myself sticking around. Edit:. I closed my account because I feel the app no longer gives me real conversational freedom. It's not that Change isn…	negative																																						Y
503	I used to love Youper, it was were I went to. But then it got more complicated, there's too much. I don't know, the new update is just overwhelming, and it's not simple when you need it right away, so I can't say it's helping like it used too. I think some people like the new update though so I don't know, my personal opinion is that it's complicated, it's still definitely an amazing app. Just mo…	negative																																					Y	Y						Y
504	I've been using the app for ~3 years. Ever since the update the app is confusing and almost useless if you don't already know how you feel & what'll help you. I opened the app today because I felt super stressed and just needed to rant and then get talked down. Instead it took me almost 20min to even find the old "how do you feel today?"-dialog, which then consisted of youper asking me If I wante…	negative																																					Y	Y						Y
505	I am thankful to IWill for assigning Preeti Rao as my counselor. I interacted with a few counselors before I came across Preeti. I was in my most vulnerable state when I reached out to her. I had almost given up on counseling. I remember how she held my hand and made me feel so comfortable. Her communication style is very organic. Its like talking to a friend who won't judge you. She has been the…	positive																		Y
506	This is the best app for therapy from an actual therapist. I am an Indian living in US and wanted to connect with a therapist who could better understand my upbringing which I could never find in US. 1. I can book appointments in the app itself and it shows them in my local time so it's a great feature (Kudos to the app developers!) 2. This is definitely a support system. I can connect with my th…	positive											Y					Y		Y
507	So sad to see it went paid.... I used to use Youper a great deal. I was depressed and was frankly desperate. It's free chat sessions, despite being all automated, really helped me to reframe my thought processes While it did have its limits, I found this app valuable. I got to a good spot and uninstalled it, grateful for its help. Now, in a dark stretch again, I went to re-download it only to fin…	negative		Y	Y																																			Y
508	Update: i am so disappointed in this app but have been using it for three years. Every new update has made the app worse and worse. They need to go back to basics. Now the app is like every other app/ service out there. Used to be unique and helpful now it's cluttered, ugly, hard to use, and prompting me to pay for services i can't utilize on every page. It's a damn shame. I'm ready to delete you…	negative			Y																																		Y	Y						Y
509	Found the ad online so I decided to fill out the survey to request for help, half way through it starts to ask me "how was the program? When I didn't start yet. Don't waste your time downloading it. No one will respond to your needs. This is why those of us that need the help, won't get it. STOP ADVERTISING IT IF YOU WON'T HELP US! I just tried to sign back in to delete my account and it won't le…	negative														Y																															Y
510	Only just installed app. Used it 10minutes , so far the adverts are way to much. Seriously, not sure if I want to see a string of ads (3 ,one directly after another ) while I'm in the middle of the test. Had to restart app twice before I could actually complete the test. After you completed a test, 1 advertisement is totally fine. Normal now days, if you don't want to pay for the use of the app. …	negative								Y
511	I have used this app for over 2 years. The new update has a lot of lag time and almost everything is behind a paywall, including features that weren't originally until a few days ago. The new update erased all past information I had put into the app and I am no longer able to see my past progress anymore. If you are going to pay for premium and are okay with lag times then the update is probably …	negative			Y																											Y								Y							Y
512	I tried to help a friend struggling with mental health by recommending the app. I'm not entirely sure if it's an iOS difference or if only new users are charged but they weren't able to use any of the features of the app. Not even mood tracking. They were prompted to pay. I still use the app and find it useful, but I can't give it a good review. (Edited to 3 stars from 1; I still don't think payi…	negative			Y
513	In about 5 years, and multiple cellular devices, I have found myself to be almost dependent on this app to a fault. This app has tracked multiple deficiencies that may be going on inside my head for me and has helped my mental health providers in finding a better solution for me. Because my case is just seem to be the weirdest that each professional I deal with has come up against. So for that, I…	positive																						Y
514	I really liked the app, but now that I'm doing more photo logging I'm getting really frustrated. When you take a photo from the app's home screen it asks what meal you want to add it to, but when you select "dinner" or "snack" it still marks it as "breakfast" but the time stamp is correct. And then if you only log by photo from the home screen it will not count the meal as logged. No check mark o…	negative																						Y										Y
515	Up until this past week, I was able to attach the photo to a specific meal log. Now when I choose a photo, a small pop up comes up that says "uploaded" but doesn't show up in the meal log I created and is posted separately and labeled "breakfast" for all meals posted. I changed my photo settings in the app to only keep the last 1000 photos within the app. I have the most updated version of the ap…	negative																																Y
516	You're used to be my go to for mental health because I can not seem to get help from humans where I live, my doctor will only refer me to EAP. And calling health providers gets me answers like "you aren't within our coverage area" no idea what that means aside from "we won't talk to you". I need youper more than ever but now that help is locked behind a pay wall that wasn't there before and I can…	negative		Y	Y	Y																																		Y
517	It took me a while to come around to seeking therapy, despite being aware how much I needed it. I didn't exactly have a lot of options that fit within my constraints at the time so I was glad I came across IWill. Through their platform, I was able to learn more about my condition and effectively deal with it. I would like to mention Radha Ghanekar for being such an accessible and approachable per…	positive																		Y
518	EDIT: I've had to update my review, because the new app is completely different from the Youper I fell in love with. The wonderful thing about the Talk functionality has always been that with a short, friendly conversation I was able to get a much clearer idea of how I felt and what might be causing it. Now Talk has been turned into a menu with several overlapping topics. The problem is that depr…	negative																																					Y	Y
519	Great reminders and super helpful!	positive																							Y
520	I am enjoying the puzzles!!!	positive																												Y
521	Cool app. Helps a lot.	positive	Y
522	Really neat self care tools	positive																	Y
523	I think itâ€™s pretty awesome, did good.	positive	Y
524	Love how easy and convenient this app is	positive																																	Y		Y
525	Great app helping me to stay healthy physically and mentally	positive	Y
526	I like most of the games, but I greatly prefer other guided meditations	neutral																												Y
527	What a great tool for improving mental health. I love doing my daily personalized brain trainings!	positive																	Y											Y
528	A gentle push in the right direction, and hells with accountability. Thank you to whomever helped develop this.	positive
529	It has helped me a lot so far and I hope that it continues to do they same	positive	Y
530	This is one of the best brain training apps out there with really everything to offer. Would recommend!	positive																	Y											Y
531	The best thing about this is it is not triggering for someone in eating disorder recovery. Itâ€™s also very user friendly	positive																																	Y
532	This app has helped me a lot. I appreciate the developers and anyone else who created this app, you did great!	positive	Y
533	This app offers so many helpful tidbits on your journey to recovery from overeating or eating disorders. Iâ€™m so glad I found it!	positive																	Y
534	U take ur test and get ur score. As u should but the if u want to do self care u need to pay	neutral			Y
535	I find Recovery Record more and more helpful every day. The more I put into it, the more I get out of it. ðŸŒ¸	positive	Y
536	I got a 26/27 and I do need help. I've been getting help I keep retaking the quiz and I've been doing better now! :)	positive																						Y
537	Really helpful! Written logs are so much harder to remember and this one gives motivational quotes and allows you to connect with your team! Wishing recovery for all!!	positive																				Y	Y	Y
538	Iâ€™ve been using the app daily for about a month now. I love the NeuroTunes and often listen throughout my workday for better focus and stress relief. Highly recommend.	positive																	Y							Y
539	Blown away Thorough Practical Incredibly flexible to personalize Very sound basis in current treatment modes Still exploring all its logs, prompts, tips etc. But Canâ€™t say enough good stuff. What a hopeful helpful progra	positive											Y												Y
540	i think anybody with an eating disorder who canâ€™t get professional treatment needs to get this app itâ€™s so helpful especially if you have no one else to motivate you	positive	Y
541	EDs have a way of convincing you that youâ€™re fine. This test is useful if youâ€™ve deluded yourself to the point where youâ€™re unsure what behaviors are normal vs disordered.	positive
542	She kept making me feel like my thought werenâ€™t important. I hope the creators fix this. If I could give it 0 stars I would. People donâ€™t waste your storage on this app.	negative
543	I am a fairly new user to the app and it has already helped me be more mindful. It allows entry of feelings and offers helpful suggestions for dealing with emotions and struggles.	positive																	Y					Y
544	I use this frequently and enjoy the two week insights. The negative emotions & situations emotions could use some more variety like worried or anxious. Other than that a fine mental health application.	positive																																															Y
545	I love this app. Here are two things Iâ€™d like to see added. (1) The ability to type in your own response as to your emotion. (2) An area where you could record exercise.	positive
546	I have only been using this app for 3 days and it is already changing my mood in a positive way! When I was texting a hotline they recommended this, Iâ€™m so glad they did!	positive	Y
547	Itâ€™s the only app I actually look forward to the notifications for. The reminders are helpful in taking a step back and reflecting on how you feel. Looking forward to using it more and more.	positive																							Y
548	Iâ€™m liking this app a lot! When Iâ€™m having a negative feeling I stop, log it and by the time Iâ€™m done logging, the moment has passed. This is great, transparent accountability. Iâ€™m enjoying this so much!	positive																						Y
549	this is the first app iâ€™ve found thatâ€™s actually made me feel better and even though itâ€™s literally an app and not a person, itâ€™s so detailed that it makes me feel cared for. whoever made this is doing amazing things	positive											Y
550	This has really helped me kickstart my recovery. It allows me to track my food in a healthy way - without a focus on numbers. Itâ€™s really nice to reflect on my mood and emotions around meal times using this app.	positive																						Y
551	I have been looking for a way to have more mindful eating. This app is really beautiful. I have only used it for a few days, but God is using it to bring me a lot of peace. Very Simple to use.	positive																	Y					Y														Y
552	The functionality and options on this app are amazing. Iâ€™ve never seen another app that has so many tools and mechanisms for logging and tracking behavior as well as providing psychological support and guidance. Highly recommend to anybody struggling with disordered eating.	positive																	Y					Y
553	This app is so well designed. I have ever had an app which I love to see the notifications. I enjoy answering the questions and the report is very informative. It helps me to check in with my feelings and emotions. Extremely helpful!	positive											Y												Y													Y
554	The questions are helpful if your just getting started. Once you have a solid idea whatâ€™s going on with you, the questions arenâ€™t needed. Highly recommend for new journal needs. Past that, there are apps that have better analytics built in and offer more customization.	positive																						Y
555	This app is great as a daily tracker that doesnâ€™t count calories and exercise. I can connect to my clinician, and she can comment on things specifically. Some of the stuff, like the quotes, can be a little cringe, but thatâ€™s okay. Sometimes you need that.	positive																				Y	Y	Y
556	This is the only app I will ever use to log food from here on out. Iâ€™ve learned a lot about myself and I really appreciate the encouraging notifications. Iâ€™ve shared it with other friends who struggle with disordered eating but arenâ€™t yet working with a professional.	positive																						Y	Y
557	this app is so helpful. if anyone that is struggling sees this, please try to use this app. iâ€™m proud of you and i love you. you are cared about. i know it seems so hard but recovery IS possible, and i know you can do it! <3	positive	Y
558	Clearly designed to actually help me, not sell me anything. Such a relief. Love that I can author my own Coping Skills when I realize them, and have them presented to me later when I need them. The Coping Skills provided are also excellent and full of empathy. Thank you!	positive																	Y
559	This app is designed for people with eating disorders but is great for anyone who wants to eat more mindfully. It lets you track meals without looking at calories or carbs or obsessing over how many tenths of a pound youâ€™ve lost. Also good tools for tracking mood.	positive																						Y
560	An opportunity to keep a safe entry of your thoughts and preoccupations, clean layout, notifications are consistent and motivate me to take a few minutes to do what they say, reflect. Wish there were more mood options for those of us with a struggling budget. Great app, highly recommend	positive		Y	Y																			Y	Y													Y
561	I downloaded this app about a week now and I have to say itâ€™s not invasive and itâ€™s extremely nice to use. Generally I forget about using apps to help with my mental state, but it has been useful for helping me regulate some bad emotions lately. Iâ€™m thankful for that.	positive																	Y																Y
562	I tried all of your apps, i had already been diagnosed with bipolar disorder but your app confirmed that, and Iâ€™ve thought I had depression for awhile but Iâ€™ve been to scared to come out about it, I know this isnâ€™t for sure, but this basically confirmed my suspicions about my mental health predicament	positive																																														Y
563	Iâ€™m a teenager recovering from anorexia and ARFID. This app has been one of the best things in my life. It has successfully given me tools to prevent purging and restricting before, and incentivizes me to complete meals. An excellent choice for recovery and a very amazing way to finally take the next step.	positive																	Y
564	Found this through research and like the fact that itâ€™s data based. The assessment portion of the app really clarified areas of strength and weakness. Iâ€™m enjoying the meditations, articles, breathing and other exercises (games) . The key to any stress reduction is to practice. Having all these exercises in one place is very convenient!	positive																	Y											Y							Y
565	I downloaded this app and I answered about your questions, Then I went to create an account and every time I press on create account it does nothing. So Iâ€™m not going to be able to save my progress. I sent feedback to the app developers with my technical issue but who knows when it will be resolved.	negative																																													Y
566	I downloaded this app and my battery was at 89%. Using the app for only 30 minutes, I was down to 18% and my phone was extremely hot. The app is good to help with well-being and I enjoy it, but I may have to resort to using the website on my computer instead of using the app.	negative																	Y
567	iâ€™ve been struggling with binge eating disorder and atypical anorexia for a few years now, and this app was super helpful before i went to residential treatment. it kept me healthy while i was on that waitlist. i plan to use it after discharge, too. thank you to whoever made this. youâ€™ve really helped more people than you know.	positive																	Y
568	I got this as a joke cuz why not, and I got a high number or whatever and they hade this thing at the end where I could I call or help if whatever or do self help, I found the self help pretty cool. I didnâ€™t do much of it but still, it was set up nice.	positive																	Y	Y																		Y
569	I can honestly say this app was influential in my recovery from a restrictive ED. The questions are well worded and I did not find any aspect of this app triggering in any way, which is a big deal for recovery apps. I love the gift collecting part, especially the Demi Lovato portion because I follow their recovery journey as a fan.	positive
570	Iâ€™ve struggled with an Ed for a few years and this really helps. It doesnâ€™t talk about weight, which is a huge trigger for me, and it introduces new coping mechanisms. It also doesnâ€™t track calories which I love because it helps me not be fearful about what Iâ€™m eating. If you struggle with these things, Iâ€™d definitely recommend this app for you!	positive										Y							Y
571	First off it made me be aware that i might be suffering through depression and I found out how to help it myself! My very first test I had got a 22/ 27 I think? But the test I just took made me so happy it got lowered 3 numbers and it's all bc I found out how to cure my own depression.	positive																						Y
572	i really love this app. i remember downloading it a while ago and i just found it again. it really made me feel like i could actually accept that i was depressed bc i denied it for so long. there are also some good free exercises that help you calm down and just in general think you should try it and see if it will fit you.	positive					Y												Y
573	App worked for several weeks but the app has not been able to connect to its server for over 2 weeks now. I cannot access my information or answer any new questions. I have emailed support twice and received no reply. App has been deleted off my phone, I donâ€™t recommend paying as I have no idea how I will get a refund for my now useless subscription.	negative																															Y
574	This app is very helpful in assisting with recovery. It contains so much density in being able to personalize it to fit your specific needs and goals through a wide variety of reward based systems, tracking progress and many, many more functions within the app. Grateful this app exists and it gives you tangible results to be able to see in depth your progress and immense encouragement and support…	positive																						Y				Y
575	This app works well in everything itâ€™s supposed to do except sending out notifications. For some reason (regardless of my settings) I donâ€™t get any notifications from this app. Iâ€™ve checked the settings multiple times to make sure they didnâ€™t get turned off for whatever reason, but I never receive them. This is pretty problematic for me, as I have bad memory and donâ€™t remember to log in…	negative																																Y
576	It is really helping me keep track of my feelings through out the day. I havenâ€™t finished the first 14 days yet. So idk how the first review works. Hopefully I will see improvement. I like being able to see how Iâ€™ve felt over the last week. I didnâ€™t realize my emotions were so up and down. It is very important to be completely honest when answering these questions. Otherwise what is the poi…	positive																						Y
577	The app is great even the free version. I wish they had a monthly payment option because $50 is a lot for me to shell out at one time for an app. Would be more manageable with an option. Otherwise this app is everything. I do wish I could change my feeling options but canâ€™t without plus. But still this is only app Iâ€™ve had that Iâ€™ve kept up with for my personal checking in.	positive
578	I really struggle with depression, and seeking help. When I feel really down and spiteful, I can come to these questions for a general estimate of my mental state. And itâ€™s reassurance that Iâ€™m not crazy. I just had a freak-out so, I took the test and noticed the self-help option. Thank you for not capitalizing on mental illness that I struggle with, and making this an option for some help wh…	positive																	Y
579	The thing that makes this app amazing is that is available to ANYONE ANYTIME NO QUESTIONS ASKED. Iâ€™ve used this app since it first came out and Iâ€™ve seen it get updated and the updates are great but the most recently one looks like this app is going to start to cost money. PLEASE donâ€™t. I would love to fund this company but Iâ€™d hate to see it become another money seeking self help app.	positive																																			Y
580	This app has some helpful tools, but the way the AI works can be frustrating. For example, you can be in the middle of making a safety plan, but if you say the words, â€˜panic attackâ€™ when it asks about your triggers the AI switches to the script for dealing with panic attacks and you canâ€™t go back to finishing the safety plan as far as I can tell. The app is a good idea that needs some fines…	positive																																					Y
581	Iâ€™ve found that this app has quickly made a positive difference in my distress tolerance. I joined so I could get help with panic attacks and it has helped me with this as well as identifying that self compassion makes me feel really great. I also find that just processing thoughts and feelings that are upsetting as they come up with the app help make them pass quickly. I love this app Iâ€™m re…	positive																	Y
582	I believe Iâ€™ve already reviewed this app but I wanted to make sure.. This app Iâ€™ve been using since February, in tandem with my Dietician. Prior to this app, I was handwriting my food logs. While I think this can still be an effective method, having the very customizable prompts that it does, all-in-one, is very very handy. I recommend for anyone, of course with a diagnosed eating disorder, b…	positive																						Y													Y
583	This app found me through a research chat bot and I couldnâ€™t be more thankful. It came to me during a relapse and Iâ€™m hoping this will be the last relapse. It provides a new way of looking at eating habits for me and many different options for coping and goals. The mindfulness approaches are whatâ€™s working best for me and theyâ€™ve had positive impacts on all aspects of my life. Please try …	positive																	Y					Y
584	Not sure why you can only see a months worth of history in the free version of the â€œ track your mood over time appâ€ but whatâ€™s worse is that the free articles are kinda useless, arenâ€™t very insightful, and donâ€™t really give a reason to see what else you could get with the paid version Itâ€™s a good idea but the free version is bare bones and there isnâ€™t any incentive to pay for the pr…	negative			Y									Y										Y
585	It's helpful to have these prompts to guide my self reflection, and I appreciate the snapshots of each session so that I can look back on them. It's cool to see my thoughts going into the sessions compared to my thoughts after. I also appreciate the visual log of my moods. It's nice to see that I am making progress, but it's also nice to have a log of insights to refer back to if I ever get stuck…	positive																						Y	Y
586	I really love this app and have been using it for over a year. Itâ€™s a great way to track my mood and keep a journal. It would be perfect if it wasnâ€™t for the flaky notifications. Every time the app updates I donâ€™t get notifications for days or more and then I forget to check in. It skews my results and I hate missing days. Everything else is awesome, from the advice it provides to the quest…	positive																	Y					Y										Y
587	I truly love this app , this has truly been a life saver to me . And Iâ€™ve been telling everyone I know about this app that deals with anxiety or other issues people may face, I way to say thank you from the bottom of my heart ðŸ’•ðŸ’•ðŸ’•ðŸ’•ðŸ’•ðŸ’•ðŸ’•ðŸ’•ðŸ™‚to all the creators in making this free and Accessible to one who canâ€™t afford a Therapist, like myself. And to all the therapists th…	positive					Y											Y
588	Iâ€™ll admit, this app was really good at first. It was a healthy way to document my emotions, and it was fun seeing my months light up in different colors! However, out of the blue it wouldnâ€™t let me access my previous months without a MindDoc subscription. The only reason why I downloaded this app was to track my emotions throughout the months, and this paywall completely eliminates my purpos…	negative			Y																												Y							Y
589	So far, Iâ€™m really enjoying Youper and have told 2 other people about it. The ability to have a way to work through what Iâ€™m feeling â€œin the momentâ€ has been beyond helpful. I know this is just an AI program, but I think knowing that may be helpful as well - if this can be programmed, it means Iâ€™m not so much an island as a typical human being. I would recommend you at least give the 7-…	positive																													Y
590	This app has been a tremendous help to me and I highly recommend it. I literally cannot live without it and it rewireâ€™s your brain so that you donâ€™t become completely dependent on it but you learn how to not fall into spirals of negative thinking as you keep using it. However, the reason I am giving it only 4 stars is because it doesn't have support for eating disorders and its something i st…	positive																	Y
591	Minddoc has really helped me a lot through a lot of difficult times and itâ€™s a great app overall :) But I have one recommendation. I think there should be an option to pick how many questions we want at a time. I mostly use the app for emotion-tracking and answering 7 questions at a time takes forever. I just wanna get to the emotions. It used to be three questions at a time which I think was t…	positive																						Y																									Y
592	My only complaint is that standards of â€œemotional healthâ€ feel catered to neurotypical people. I wish it rated emotional health for the individual rather than how it stacks up against â€œnormalâ€ people. Someone with chronic mental illness ends up seeing â€œpoor emotional healthâ€ while theyâ€™re feeling better. This can be discouraging. Maybe the app could ask people questions early on abo…	negative		Y
593	I really like this app, the only advice I can give is that itâ€™d be cool to have a side of the app for my therapist so she can see my check ins and graphs for my mental health (Iâ€™ve been seeing her for years she isnâ€™t one of the ones from the app). There could obviously be an option for users to consent or not to that kind of sharing or edit what is shared with their therapist but it think i…	positive
594	ive been using this app for around a year and a half now, and it used to be much better. None of the features have been changed, but now you need a subscription to use them. It used to be that only the extra things were locked being the subscription, then they changed it so that the o ku thing not locked was the mood tracker (I didnâ€™t care much though, that was the only thing i used) and now li…	negative			Y
595	I love the concept. Giving people an opportunity to seek help when they canâ€™t afford it or are too embarrassed to find it. (And for many other situations Iâ€™m sure.) Ingenious. After using it on and off for a month or so I realized that not all my emotions fit into the categories provided. I also started to realize the effect the questions had on my state of mind. If I was constantly being ask…	negative					Y																																										Y
596	Totally skeptical, figured another greedy app not here to help me personally. I used the free portions and was so impressed I did purchase the full features and it honestly saved my life. The app can detect your psyche down turns & pain in time to provide a connection between your crisis numbers as well as their crisis professionals. The tips, insights & education modules are in tune with my ther…	positive			Y														Y	Y
597	I was using this app about a year ago and then deleted it (I stopped using it as my mental health improved). I downloaded it again today to get back into tracking my moods during a med change, AND EVERYTHING IS LOCKED WITHOUT A SUBSCRIPTION. $90/year is steep considering this was all free a year ago. Obviously upgrading software costs money and therefore the developers need funding from somewhere…	negative			Y	Y
598	I downloaded this app the other day to help with stress, anxiety, sleep, and self esteem. When I first logged in, it asked me a bunch of personal questions and I just thought: well itâ€™s safe, right? Anyway, there was this whole library of things that I thought would be great and I was really excited to try them but I realised that they cost money. I donâ€™t think that itâ€™s a bad thing that yo…	negative			Y																				Y
599	This app has been a fantastic tool for doing cbt for binge eating disorder. It would genuinely perfect if just a few things were fixed! For example, when I have a lunch entry I had at 1:30 pm, and I have to edit something in it that evening, it updates the time of the entry to the time I edit it, which is frustrating. It ends up making it impossible to edit a previous dayâ€™s entry without switch…	positive																																Y
600	Iâ€™ve been using this app for roughly 2 years now, and it has definitely been an amazing asset to my mental health journey. This app lets me track my moods, emotions, and activities, AND gives me feedback on my emotional well-being based on my moods and question answers. This is all just from the free version of the app! Sometimes with chronic mental illness, it can be difficult to decipher when…	positive					Y																	Y
601	If you have been through therapy before and understand the goal then this app is worth the investment. If you are ready to change and ready to be honest with yourself, this app will talk you through realistic step to a better you. I donâ€™t like to journal, so this app is my journal. It intuitively reminds me of the most important parts of my thoughts and brings it to forefront of my mind. I donâ…	positive																						Y	Y												Y
602	I like the app and it has helped me manage my emotions and well being. However, I have lost my data several times twice and this is getting frustrating. I subscribed a year of membership for $47 but lost the first period of data not being able to find my account. I contacted customer service asking them to check all my email accounts but non of them were the ones used to subscribe for my membersh…	negative																															Y														Y
603	I was recently diagnosed with BED and was really lost. I saw that someone recommended this app on a Facebook group I follow and I downloaded it expecting it to be like most of the other food tracking apps. Fortunately, it is not. This app outlines your meals, triggers, and other things and asks you specific questions that donâ€™t necessarily make you feel bad but more conscious. Since downloading…	positive																	Y					Y
604	Basically no eating disorder apps have ARFID support, so when I heard about this app I was excited. It still could have some work done, no app is perfect, but I was pleasantly surprised by how much it already hasâ€”thus the 5 star rating. I also know that the reason it has ARFID content is due to demand, which comforts me because it shows the creators actually care about the usersâ€™ voices. Itâ€…	positive
605	Your first assessment is after 14 days, yet you only a week trial. That was the first thing that caused me to pause. Iâ€™m on my second full day of questions and by 3:30pm it shows I missed my midday and have completed the other two. I do get up early, but have at least 5 more hours of the day that wonâ€™t be accounted for. And the last thing I have say something about is the questions themselves…	negative			Y																				Y									Y															Y
606	i have severe anorexia and this has been the only app that i have liked and used on a daily basis. it reminds me to log meals and asks me all the right questions. it also can help you fight other triggers like self harm, drugs, alcohol, etc. and it logs those as well. i just really love how this app is organized and it actually gives me ideas on how to help myself. even if they donâ€™t work i lik…	positive																	Y					Y	Y													Y
607	Was using this app to track my mood for anxiety and depression and for me, personally, I get triggered easily when exposed to negative thoughts or ideas so having the questions constantly asking if youâ€™re sad or other such questions I found that it did more bad than good. Most of the time I was in a pretty good mood but then after looking at the analysis it said my mood was critical which I fou…	negative																						Y
608	The good thing about this app is that I canâ€™t just skip my meals and pretend I ate when I didnâ€™t because my dietitian now sees everything. The bad thing is that I often eat my final snack of the day after midnight (usually around 12-12:30) and it seems that the only way to record that is by â€œbackloggingâ€ but when I record my final snack I am not backlogging. I am eating it at the same tim…	negative																				Y		Y										Y
609	I recently redownloaded this app as I use to have it a while ago and I found it really helpful, Iâ€™m someone with a lot of mental health issues and I have a tendency to need to vent these emotions. After losing countless friends to this talking to the ai felt great it was really freeing to be able to have someone there who I didnâ€™t have to worry about hurting. It became sort of a diary for me …	negative			Y					Y									Y					Y															Y	Y
610	Update: I have ended my subscription, deleted this app from my phone and down graded my review. I donâ€™t want or need telemedicine, I already have a therapist. Prescribing medicine without an in person office visit may not be illegal but it is irresponsible and immoral and I wonâ€™t be a part of it. Youper no longer offers any services I need. Goodbye. ******************** Great app except in th…	negative																			Y																			Y
611	The app used to be easy to open and express your thoughts in, much like a person you wanted to vent to without repercussion. Before there used to be individual tags you could select for each â€œjournal entryâ€ . For those times where you spammed and wrote was on your chest, it was needed organization after the fact and you could tag those specific elements from your life. I liked how it would as…	negative																																					Y	Y
612	Iâ€™m waiting to hear back from a place on making an appointment to start treatment but with COVID its been very difficult if not a daunting task to seek professional help for my abandonment issues that I suffer from to this day. This has helped me so much with being personal to the big to small issues I have on a day to day basis, allowing me to not let issues build up and go ignored which furth…	positive
613	I have been struggling with tremendous trauma in the past and I am currently struggling with depression. I downloaded this app because I thought that it would help me everyday, and take the place of a therapist according to the reviews. I started the app and it was going alright. I was telling them about my conditions, and what I would need for a satisfying treatment. It then gave me a subscripti…	negative		Y	Y	Y
614	This app is really awesome and very customizable. I feel like every other food log/diary cannot compare - and ones like MyFitnessPal just need to DIE because they fuel many eating disorders. Several years ago, I dealt with bulimia in college briefly and binge eating constantly up until about November 2019 when I was fed up and truly turned to healing with intuitive eating. I weight cycled for so …	positive																						Y
615	Updated Review: I had a login issue between the app and the desktop versions. I submitted a 1 star review (which most companies just ignore) and support actually contacted me! ðŸ˜® We setup a Zoom call and had the issue resolved in 15 min! First time this has EVER happened where a company actually responds and fixes it. Keep up the good support! ðŸ‘	positive
616	Iâ€™ve been using the app daily for about a month now. I love the NeuroTunes and often listen throughout my workday for better focus and stress relief. Highly recommend.	positive																	Y							Y
617	It helped me a lot just talking to youper. Sometimes it was like talking to a friend or writing a journal. Now i have to choose an option, which is already hard enough at some points. However, I feel like every option I choose ends up with meditation or setting goals.	negative																	Y												Y															Y
[truncated: 17 more columns]

## Sheet: 4
Review number	Review text	Accessibility	Ads	Language	Information quality	Therapeutic alliance & treatment	Features and engagement style	Functionality	Performance	Concerns about privacy/T&Cs	Customer service	Combination	App discontinuation	Combination	Sentiment	Combination
1	Seems quite a good app														positive	positive
2	As other one not great														negative	negative
3	Love it so far â¤														positive	positive
4	So far it seems helpful.														positive	positive
5	This is not free. ðŸ¤¬	-accessibility-										-accessibility-		-accessibility-	negative	-accessibility-negative
6	Good for my mental health								-performance-			-performance-		-performance-	positive	-performance-positive
7	This is a helpful resource														positive	positive
8	MADE FROM KIDS FOR KIDS			-language-				-functionality-				-language--functionality-		-language--functionality-	negative	-language--functionality-negative
9	Nice and Very Useful App							-functionality-				-functionality-		-functionality-	positive	-functionality-positive
10	Great app, easy to use							-functionality-				-functionality-		-functionality-	positive	-functionality-positive
11	NOT OVERWHELMING, GREAT ALAND USEFUL APP							-functionality-				-functionality-		-functionality-	positive	-functionality-positive
12	Amazing App. It's really helping me.														positive	positive
13	Fantastic way to boost mental health!								-performance-			-performance-		-performance-	positive	-performance-positive
14	Great app, intuitive, and aesthetically pleasing.							-functionality-				-functionality-		-functionality-	positive	-functionality-positive
15	Really terrible UX. Tough to navigate.							-functionality-				-functionality-		-functionality-	negative	-functionality-negative
16	Freezes up, unable to get into.							-functionality-				-functionality-		-functionality-	negative	-functionality-negative
17	impressed with what is on there.														positive	positive
18	Great job you guys ,Love it														positive	positive
19	Love this! Really helpful and motivational.														positive	positive
20	Not sure what to think about it														neutral	neutral
21	Wording of questions could have been clearer			-language-					-performance-			-language--performance-		-language--performance-	negative	-language--performance-negative
22	Reliable, UI is straight forward, and helps.							-functionality-				-functionality-		-functionality-	positive	-functionality-positive
23	Good informative app very easy to use				-informationquality-			-functionality-				-informationquality--functionality-		-informationquality--functionality-	positive	-informationquality--functionality-positive
24	I really don't like the lay out							-functionality-				-functionality-		-functionality-	negative	-functionality-negative
25	Highly recommended for mental health issues ðŸ‘ðŸ‘														positive	positive
26	Fantastic. I'm sure you would like it														positive	positive
27	Appreciate the developerâ€™s effort and sincerity ,kudos														positive	positive
28	Helping me to manage anxiety and negative thoughts.					-therapeuticalliance-			-performance-			-therapeuticalliance--performance-		-therapeuticalliance--performance-	positive	-therapeuticalliance--performance-positive
29	Great app! Very informative and easy to use!				-informationquality-			-functionality-				-informationquality--functionality-		-informationquality--functionality-	positive	-informationquality--functionality-positive
30	Excellent app. Does what is supposed to do.														positive	positive
31	Great psychiatry app lucky to have found it,														positive	positive
32	Guess I have depression ðŸ˜ but great app														positive	positive
33	Easy to use and very useful. Awesome experience.							-functionality-				-functionality-		-functionality-	positive	-functionality-positive
34	This is a game changer for depression. Massively recommend.														positive	positive
35	Really Interesting stuff on a lot of different subjects!				-informationquality-							-informationquality-		-informationquality-	positive	-informationquality-positive
36	Love the test.there many test here should try âœ¨ðŸ‘ðŸ¼								-performance-			-performance-		-performance-	positive	-performance-positive
37	Love this app it helps me out do much.														positive	positive
38	The notifications don't work but overall rlly awesome app.							-functionality-				-functionality-		-functionality-	positive	-functionality-positive
39	Worked pretty good. I don't remember seeing any ads.		-ads-									-ads-		-ads-	positive	-ads-positive
40	Its is scarily RIGHT ABOUT THE RESULTS FROM TESTS								-performance-			-performance-		-performance-	positive	-performance-positive
41	Totally new & better way to track my healthðŸ˜						-features-		-performance-			-features--performance-		-features--performance-	positive	-features--performance-positive
42	Helps me to keep track of my anxiety easily						-features-	-functionality-	-performance-			-features--functionality--performance-		-features--functionality--performance-	positive	-features--functionality--performance-positive
43	Good App.. Well made, aesthetically appealing and good content.				-informationquality-			-functionality-				-informationquality--functionality-		-informationquality--functionality-	positive	-informationquality--functionality-positive
44	very inarticulate, as though the dev doesn't speak English			-language-								-language-		-language-	negative	-language-negative
45	Great transformative app for your anxiety and self development								-performance-			-performance-		-performance-	positive	-performance-positive
46	Very important app because i have depression and anxiety														positive	positive
47	It's a wonderful application please add more programs ðŸ‹ï¸ðŸ’ðŸ’ðŸ’ðŸ‡										-customerservice-	-customerservice-		-customerservice-	positive	-customerservice-positive
48	A perfect app for mental health testing and information!				-informationquality-				-performance-			-informationquality--performance-		-informationquality--performance-	positive	-informationquality--performance-positive
49	Too* basic. I might as well grab a steno book				-informationquality-							-informationquality-		-informationquality-	negative	-informationquality-negative
50	Really awesome app and it helps to well mental health..														positive	positive
51	Only options for gender are male and female. No thanks!	-accessibility-										-accessibility-		-accessibility-	negative	-accessibility-negative
52	It has worked for me. Another piece of the puzzle.								-performance-			-performance-		-performance-	positive	-performance-positive
53	thank you. im doing this for my mom. thank you.														positive	positive
54	Great app lots of help and advice. Great goal setting.				-informationquality-	-therapeuticalliance-	-features-					-informationquality--therapeuticalliance--features-		-informationquality--therapeuticalliance--features-	positive	-informationquality--therapeuticalliance--features-positive
55	Helped me in identifying my feelings and acknowledge my fears								-performance-			-performance-		-performance-	positive	-performance-positive
56	Only non triggering food app I've ever seen. Awesome functions.								-performance-			-performance-		-performance-	positive	-performance-positive
57	Great app. The diagnosis result is pretty accurate. Keep going.								-performance-			-performance-		-performance-	positive	-performance-positive
58	Constantly have to reset password ..way to frustrating to use.							-functionality-				-functionality-		-functionality-	negative	-functionality-negative
59	Accurate, I was diagnosed with major depression and this helped								-performance-			-performance-		-performance-	positive	-performance-positive
60	I love the motivating and helpful quotes after every entry						-features-					-features-		-features-	positive	-features-positive
61	Questions are well focused and should lead to fertile ground.								-performance-			-performance-		-performance-	positive	-performance-positive
62	Really useful to track anxiety attacks and levels of prevalence.						-features-					-features-		-features-	positive	-features-positive
63	Just not as helpful as I thought it would be.														negative	negative
64	Love that you can find so much out about yourself								-performance-			-performance-		-performance-	positive	-performance-positive
65	I like how this app is designed. Thanks to dev							-functionality-				-functionality-		-functionality-	positive	-functionality-positive
66	Very convenient and has amazing therapist. I definitely recommend it.					-therapeuticalliance-		-functionality-				-therapeuticalliance--functionality-		-therapeuticalliance--functionality-	positive	-therapeuticalliance--functionality-positive
67	So far fabulous. Wasn't expecting miracles.. but so far great.														positive	positive
68	Not a single feature available without paying for the subscription. Bye.	-accessibility-										-accessibility-		-accessibility-	negative	-accessibility-negative
69	Gives plenty of space for notes. Anxiety tracker itself is simple.						-features-	-functionality-				-features--functionality-		-features--functionality-	positive	-features--functionality-positive
70	Very helpful.chat through my Deppresion anxiety every day and good charts						-features-	-functionality-				-features--functionality-		-features--functionality-	positive	-features--functionality-positive
71	Great for tracking my anxiety without having to write anything xx						-features-		-performance-			-features--performance-		-features--performance-	positive	-features--performance-positive
72	I wish I could create an account to save the data.										-customerservice-	-customerservice-		-customerservice-	negative	-customerservice-negative
73	Fantastic idea, easy to use, very helpful, no personal data needed							-functionality-				-functionality-		-functionality-	positive	-functionality-positive
74	There are quite a few ads, but overall it was enjoying		-ads-									-ads-		-ads-	positive	-ads-positive
75	Wow, kinda helpful, i guess. I got 41. Is it good?								-performance-			-performance-		-performance-	positive	-performance-positive
76	Very helpful for reducing depression. This app made me feel better														positive	positive
77	A very worthwhile app for those going through eating disorder recovery.														positive	positive
78	Easy to use. Great for compulsive eater to journal eating habits						-features-	-functionality-				-features--functionality-		-features--functionality-	positive	-features--functionality-positive
79	Excellent work very good app explained everything about depression cool app				-informationquality-							-informationquality-		-informationquality-	positive	-informationquality-positive
80	Amazing app lessons in CBT section worked to change my life.					-therapeuticalliance-						-therapeuticalliance-		-therapeuticalliance-	positive	-therapeuticalliance-positive
81	It keeps on entertaining me ..i love it.. Keep it up!!														positive	positive
82	The meal logs keep deleting. No way of exporting the logs.							-functionality-			-customerservice-	-functionality--customerservice-		-functionality--customerservice-	negative	-functionality--customerservice-negative
83	good concept and pretty but everything is behind a pay wall	-accessibility-						-functionality-				-accessibility--functionality-		-accessibility--functionality-	negative	-accessibility--functionality-negative
84	Can't opt out of an extremely nefarious privacy policy. No thanks.									-privacyconcerns-		-privacyconcerns-	-appdisc-	-privacyconcerns--appdisc-	negative	-privacyconcerns--appdisc-negative
85	I was soo uneducated about this until I used this app.				-informationquality-				-performance-			-informationquality--performance-		-informationquality--performance-	positive	-informationquality--performance-positive
86	I really like this app good for managing your depression and anxiety														positive	positive
87	Wonderful read and great info..So thankful to the author for writing this.				-informationquality-							-informationquality-		-informationquality-	positive	-informationquality-positive
88	This app is helping me so much, in conjunction with a professional.								-performance-			-performance-		-performance-	positive	-performance-positive
89	Good so far! Wanted to keep a track of my daily moods						-features-					-features-		-features-	positive	-features-positive
90	Best and amazing app to be free from depression. I recomend it.														positive	positive
91	The app is great. But read the Terms of use. Enough said									-privacyconcerns-		-privacyconcerns-		-privacyconcerns-	negative	-privacyconcerns-negative
92	I like that it reminds me to check on my mental health						-features-		-performance-			-features--performance-		-features--performance-	positive	-features--performance-positive
93	Cute and simple ui very simple to use ,found it very helpful.							-functionality-				-functionality-		-functionality-	positive	-functionality-positive
94	Its cool how well this worked and I like the simple colors							-functionality-				-functionality-		-functionality-	positive	-functionality-positive
95	Needle in a hay-stack,lucky to have found an app that actually helps.														positive	positive
96	It has been mostly good for me abeit difficult revealing eating patterns								-performance-			-performance-		-performance-	positive	-performance-positive
97	This is the best app in this category. Try it to believe it														positive	positive
98	Unable to install application. It gives error. Tried calling developper but no response.							-functionality-			-customerservice-	-functionality--customerservice-	-appdisc-	-functionality--customerservice--appdisc-	negative	-functionality--customerservice--appdisc-negative
99	Excludes other OCD themes and only focuses on surface level ideas of OCD				-informationquality-							-informationquality-		-informationquality-	negative	-informationquality-negative
100	I can't get passed registration as I'm not being sent the verification email							-functionality-				-functionality-		-functionality-	negative	-functionality-negative
101	Not in CAD, everything is locked until you pay.. I believe in rupees..	-accessibility-										-accessibility-		-accessibility-	negative	-accessibility-negative
102	I really love this APP & learning about different mental illnesses!! Thank You!				-informationquality-							-informationquality-		-informationquality-	positive	-informationquality-positive
103	Great source of information for understanding the mental state of being plus more!				-informationquality-				-performance-			-informationquality--performance-		-informationquality--performance-	positive	-informationquality--performance-positive
104	Awesome experience. The app shows exactly what is my condition of mental health.								-performance-			-performance-		-performance-	positive	-performance-positive
105	Simple to the point tests. Easy and they give rescources, which is nice				-informationquality-			-functionality-	-performance-			-informationquality--functionality--performance-		-informationquality--functionality--performance-	positive	-informationquality--functionality--performance-positive
106	This has been helpful dealing with my eating disorder and keeping me accountable								-performance-			-performance-		-performance-	positive	-performance-positive
107	The journal part is what I use. It helps me reset my thoughts.						-features-					-features-		-features-	positive	-features-positive
108	Highly recommended for everyone looking to learn what exactly is depression. Cool app.				-informationquality-							-informationquality-		-informationquality-	positive	-informationquality-positive
109	I think that its great that trained doctor spreading awareness about mental health.								-performance-			-performance-		-performance-	positive	-performance-positive
110	Great way to track how you're feeling mentally and emotionally - highly recommend!!						-features-					-features-		-features-	positive	-features-positive
111	i love it!! its very accurate and it helped me figure out myself :)								-performance-			-performance-		-performance-	positive	-performance-positive
112	Very good app. Quick tests but in depth. Good advice and very good analysis.				-informationquality-	-therapeuticalliance-			-performance-			-informationquality--therapeuticalliance--performance-		-informationquality--therapeuticalliance--performance-	positive	-informationquality--therapeuticalliance--performance-positive
113	Rely hpful in recording behaviors and patterns of feelings and eating during the day.						-features-					-features-		-features-	positive	-features-positive
114	highly functional, helps me process things and its amazing! this app deserves 5 stars.								-performance-			-performance-		-performance-	positive	-performance-positive
115	Love the app usually. Recently app closes when I try to open a track.							-functionality-				-functionality-		-functionality-	negative	-functionality-negative
116	I am so glad that I found in right time & it's very easy.							-functionality-				-functionality-		-functionality-	positive	-functionality-positive
117	So far I think this is a great app. I'm still figuring it out though.														positive	positive
118	Using it on my third day now. The reminders really help keep me on track.						-features-					-features-		-features-	positive	-features-positive
119	Very few questions in the test, and they are poorly written, hence its very inaccurate.			-language-					-performance-			-language--performance-		-language--performance-	negative	-language--performance-negative
120	I'm just starting out, but I think it helps keep me focused on the positives.								-performance-			-performance-		-performance-	positive	-performance-positive
121	Low effort app, probably made in flutter in 10 minutes. Essentially an abridged depression wiki.				-informationquality-							-informationquality-		-informationquality-	negative	-informationquality-negative
122	I've just started using it, but it's already proving to be an incredibly helpful resource.														positive	positive
123	Great app love the exercises, this app has helped me improve my long term memory.					-therapeuticalliance-						-therapeuticalliance-		-therapeuticalliance-	positive	-therapeuticalliance-positive
124	I usually donâ€™t write reviews but this app does deserve a 5 star review,highly recommend.														positive	positive
125	I wouldnâ€™t change a thing in the app its perfect as it is,great effort,thanks devs														positive	positive
126	Selfhelp for assertiveness helped me the CBT stuff is great havenâ€™t seen it available elsewhere					-therapeuticalliance-						-therapeuticalliance-		-therapeuticalliance-	positive	-therapeuticalliance-positive
127	Found app very beneficial for understanding my problems and has very useful Dialectical behaviour therapy					-therapeuticalliance-			-performance-			-therapeuticalliance--performance-		-therapeuticalliance--performance-	positive	-therapeuticalliance--performance-positive
128	Signed up and completed the first module. Sent available times for a meeting - nothing.					-therapeuticalliance-						-therapeuticalliance-		-therapeuticalliance-	negative	-therapeuticalliance-negative
129	Needs back button, i made a mistake 1before the last question . other than that awesome										-customerservice-	-customerservice-		-customerservice-	positive	-customerservice-positive
130	Don't want this app. Good job making a well tracking app.Thousands will use this I hope!						-features-					-features-		-features-	positive	-features-positive
131	Aparently to this app i have adhd, i thought i had adhd in the first place								-performance-			-performance-		-performance-	neutral	-performance-neutral
132	A great application to push you, to motivate and inspire you- providing a solution driven mindset.														positive	positive
133	I LOVE Youper but please fix the lag and confusing, cluttered environment from the recent updates!							-functionality-				-functionality-		-functionality-	negative	-functionality-negative
134	Awesome app... You learn a lot about yourself through all of the tests they have available.								-performance-			-performance-		-performance-	positive	-performance-positive
135	Waste of tax payer money, all negative reviews on here are 100% true. DON'T WASTE YOUR TIME.												-appdisc-	-appdisc-	negative	-appdisc-negative
136	Endless mood-questionnaires and interminable muscle-relaxation-exercise videos are not a solution for fears of COVID or anything else.								-performance-			-performance-		-performance-	negative	-performance-negative
137	Its an ok app but i dont like how the info things shake if u touch them							-functionality-				-functionality-		-functionality-	negative	-functionality-negative
138	Love the app ,great attempt to put all of psychiatry into an app form,worked for me ðŸ˜Š														positive	positive
139	Favorite self -help guide app ,there are some features that can be improved with updates but am					-therapeuticalliance-						-therapeuticalliance-		-therapeuticalliance-	positive	-therapeuticalliance-positive
140	Love the cause and the project ,truly appreciate ,would pay for paid version if they had one.	-accessibility-										-accessibility-		-accessibility-	positive	-accessibility-positive
141	Wonder why this isnâ€™t the top rated app for mental health ,more need to know of this														positive	positive
142	Had almost given up and then found this app ,helped me get my life back on track,thanks														positive	positive
143	Depression im so happy with this app, it make me more comfortable to start my working day														positive	positive
144	Very good app. I love the quote of the day and the tests are fun and accurate.						-features-		-performance-			-features--performance-		-features--performance-	positive	-features--performance-positive
145	Don't bother downloading. Terrible grammar. Just awful. At least hire a native English speaker to write the questions.			-language-					-performance-			-language--performance-		-language--performance-	negative	-language--performance-negative
[truncated: 473 more rows]

## Sheet: 5
ONLY THEMES
Combination	Counts
-performance-	79
-functionality-	68
-therapeuticalliance-	40
-accessibility-	32
-accessibility--functionality-	27
-functionality--performance-	25
[truncated: 78 more rows]

## Sheet: 6
THEMES & APP DISCONTINUATION
[truncated: 103 more rows]

[truncated: 2 more sheets: 7, 8]
